# Supplementary material for: Mosaic Ends Tagmentation (METa) Assembly for Highly Efficient Construction of Functional Metagenomic Libraries
Source: mSystems. 2021 Jun 29;6(3):e00524-21. doi: 10.1128/mSystems.00524-21 (PMC8269240; doi:10.1128/mSystems.00524-21)
Supplement: TABLE S1 [file msystems.00524-21-st001.xlsx]

## Sheet: Table S1A
Supplemental table 1A. Primers and oligos
Name	Sequence	Purpose
5Phos_METagA1	/5Phos/CTGTCTCTTATACACATCT	Transposase oligo
METagA2	AGATGTGTATAAGAGACAG	Transposase oligo
6469TSC	CTGTCTCTTATACACATCTCCTCGAGGTCGACGGTATCGATAAGC	Amplify linear pZE21-ME
6470TSC	CTGTCTCTTATACACATCTCCTTTCTCCTCTTTAATGAATTCGGTCAGTGCG	Amplify linear pZE21-ME
6463TSC	CCAGTTTACTTTGCAGGGCTTCCCAACC	Amplify pZE21-ME inserts; colony PCR
6464TSC	GCCTTTGAGTGAGCTGATACCGCTCG	Amplify pZE21-ME inserts; colony PCR
6562TSC	AGATGTGTATAAGAGACAGGTTCTATAGAAAGGTTCGTCG	Amplify putative methyltransferase contig
6563TSC	AGATGTGTATAAGAGACAGCGCGTGTTCC	Amplify putative methyltransferase contig

## Sheet: Table S1B
Supplemental table 1B. Assembly vs blunt ligation cloning of tagmented inserts
Library	Replicate	DNA source	DNA extraction method	Input DNA mass	Insert mass (end repair)	Insert mass (cloning)	Cloning method	Colony counts (cfu x106)	colPCR amplicons	Insert proportion	Average insert size	Library size	Cloning efficiency	Selections and sequencing
Assembly	1	ABC07/ABC10 genomic DNA	Zymo Quick-DNA HMW MagBead kit	10 ug	300 ng	40 ng	15 min assembly	200	11	1	2190 bp	438 Gb	10.95 Gb/ng	penicillin; no selection
	2					"	"	320	12	1	1615 bp	517 Gb	12.92 Gb/ng
	3					"	"	90	13	1	2532 bp	228 Gb	5.70 Gb/ng
Ligation	1					100 ng	o/n blunt ligation	3.2	13	0.69	2294 bp	6.54 Gb	65.4 Mb/ng
	2					"	"	0.117	12	0.5	1402 bp	90 Mb	0.9 Mb/ng
	3					"	"	2.2	10	0.5	1243 bp	2.90 Gb	29.0 Mb/ng

## Sheet: Table S1C
Supplemental table 1C. Literature and METa assembly library efficiency metrics
Library	Fragmentation method	Input DNA (μg)	Library size (Gb)	St error (Gb)	Library efficiency (Gb/μg input DNA)	St error (Gb/μg)	Selections and sequencing
Campbell 2020	Acoustic shearing	80	86.63	na	1.083	na	na
Kintses 2019	Acoustic shearing	20	8	na	0.4	na	na
Gasparrini 2019	Acoustic shearing	110	396	na	3.6	na	na
Marathe 2018	Enzymatic (Fragmentase)	30	12	na	0.4	na	na
Gibson 2016	Acoustic shearing	245.7	107	na	0.4355	na	na
Moore 2013	Acoustic shearing	440	200.1	na	0.4548	na	na
Lämmle 2006	Enzymatic (Endonuclease)	na	na	na	1.183	na	na
METa soil (5 μg)	Enzymatic (Tagmentation)	5	703.2	72.42	140.6	14.48	nourseothricin
METa soil (250 ng)	Enzymatic (Tagmentation)	0.25	7.895	0.535	31.58	2.14	none
METa 10 kb amplicon	Enzymatic (Tagmentation)	0.2	13.51	1.71	67.55	8.55	none
METa goose fecal	Enzymatic (Tagmentation)	0.3	27.21	6.15	90.7	20.5	tetracycline; colistin
na – Data not available/applicable
