# Supplementary material for: Mosaic Ends Tagmentation (METa) Assembly for Highly Efficient Construction of Functional Metagenomic Libraries
Source: mSystems. 2021 Jun 29;6(3):e00524-21. doi: 10.1128/mSystems.00524-21 (PMC8269240; doi:10.1128/mSystems.00524-21)
Supplement: TABLE S2 [file msystems.00524-21-st002.xlsx]

## Sheet: Table S4 CARD annotations
Supplemental table 2. CARD annotations for predicted functionally selected genes
read_id	locus_tag	start	stop	functional_annotation	ARO_term	ARO_identity	ARO_bitscore	ARO_drug_class	ARO_resistance_mechnanism	ARO	experiment_id
goose_te_0	goose_te_00001	110	502	Nitroreductase family	NA	NA	NA	NA	NA	NA	goose_te
goose_te_0	goose_te_00002	1059	580	Major facilitator Superfamily	NA	NA	NA	NA	NA	NA	goose_te
goose_te_0	goose_te_00003	1796	1059	bcr-1	bcr-1	43.23	150.6	bicyclomycin	antibiotic efflux	3003801	goose_te
goose_te_0	goose_te_00004	2001	2654	FUSC-like inner membrane protein yccS	NA	NA	NA	NA	NA	NA	goose_te
goose_te_1	goose_te_00005	1404	1913	981223.AIED01000077_gene668	NA	NA	NA	NA	NA	NA	goose_te
goose_te_1	goose_te_00006	2768	2142	tet(39)	NA	NA	NA	NA	NA	NA	goose_te
goose_te_1	goose_te_00007	3373	2765	tet(39)	tet(39)	75.4	248.8	tetracycline antibiotic	antibiotic efflux	3000566	goose_te
goose_te_1	goose_te_00008	3394	3837	tetR	tetR	49.17	129.8	tetracycline antibiotic	antibiotic target alteration; antibiotic efflux	3003479	goose_te
goose_te_1	goose_te_00009	3949	3821	goose_te_216006	NA	NA	NA	NA	NA	NA	goose_te
goose_te_2	goose_te_00010	644	141	tetR	NA	NA	NA	NA	NA	NA	goose_te
goose_te_2	goose_te_00011	730	1236	tet(39)	NA	NA	NA	NA	NA	NA	goose_te
goose_te_2	goose_te_00012	1220	1831	tet(39)	tet(39)	99.49	378.6	tetracycline antibiotic	antibiotic efflux	3000566	goose_te
goose_te_2	goose_te_00013	2577	2191	981223.AIED01000077_gene668	NA	NA	NA	NA	NA	NA	goose_te
goose_te_2	goose_te_00014	2735	2607	goose_te_216006	NA	NA	NA	NA	NA	NA	goose_te
goose_te_6	goose_te_00026	251	141	goose_te_75748	NA	NA	NA	NA	NA	NA	goose_te
goose_te_6	goose_te_00027	726	367	Cupin domain	NA	NA	NA	NA	NA	NA	goose_te
goose_te_6	goose_te_00028	1259	726	GrpB protein	NA	NA	NA	NA	NA	NA	goose_te
goose_te_6	goose_te_00029	2075	1347	tetA(P)	NA	NA	NA	NA	NA	NA	goose_te
goose_te_6	goose_te_00030	2581	2105	tetA(P)	tetA(P)	46.21	137.1	tetracycline antibiotic	antibiotic efflux	3000180	goose_te
goose_te_6	goose_te_00031	3150	3022	goose_te_216006	NA	NA	NA	NA	NA	NA	goose_te
goose_te_7	goose_te_00032	84	212	goose_te_216006	NA	NA	NA	NA	NA	NA	goose_te
goose_te_7	goose_te_00033	941	1231	tetA(P)	NA	NA	NA	NA	NA	NA	goose_te
goose_te_7	goose_te_00034	1247	1420	tet(40)	tet(40)	58.82	42	tetracycline antibiotic	antibiotic efflux	3000567	goose_te
goose_te_7	goose_te_00035	1959	2273	GrpB protein	NA	NA	NA	NA	NA	NA	goose_te
goose_te_7	goose_te_00036	3065	3478	Peptidase, S9A B C family, catalytic domain protein	NA	NA	NA	NA	NA	NA	goose_te
goose_te_11	goose_te_00049	84	212	goose_te_216006	NA	NA	NA	NA	NA	NA	goose_te
goose_te_11	goose_te_00050	338	607	bcr-1	bcr-1	51.81	85.9	bicyclomycin	antibiotic efflux	3003801	goose_te
goose_te_11	goose_te_00051	552	938	Major facilitator Superfamily	NA	NA	NA	NA	NA	NA	goose_te
goose_te_11	goose_te_00052	1296	1517	Major facilitator Superfamily	NA	NA	NA	NA	NA	NA	goose_te
goose_te_11	goose_te_00053	2078	1566	Nitroreductase family	NA	NA	NA	NA	NA	NA	goose_te
goose_te_11	goose_te_00054	3448	4122	Catalyzes the sodium-dependent transport of glutamate	NA	NA	NA	NA	NA	NA	goose_te
goose_te_15	goose_te_00068	1692	493	bcr-1	bcr-1	37.3	227.6	bicyclomycin	antibiotic efflux	3003801	goose_te
goose_te_15	goose_te_00069	2931	1693	Responsible for synthesis of pseudouridine from uracil- 516 in 16S ribosomal RNA	NA	NA	NA	NA	NA	NA	goose_te
goose_te_15	goose_te_00070	3415	3287	goose_te_216006	NA	NA	NA	NA	NA	NA	goose_te
goose_te_17	goose_te_00075	289	68	goose_te_170049	NA	NA	NA	NA	NA	NA	goose_te
goose_te_17	goose_te_00076	1288	680	Multidrug transporter MatE	NA	NA	NA	NA	NA	NA	goose_te
goose_te_17	goose_te_00077	2108	1305	MdtK	MdtK	26.99	63.5	fluoroquinolone antibiotic	antibiotic efflux	3001327	goose_te
goose_te_17	goose_te_00078	2199	2675	Xylose isomerase domain protein TIM barrel	NA	NA	NA	NA	NA	NA	goose_te
goose_te_17	goose_te_00079	2787	2659	goose_te_216006	NA	NA	NA	NA	NA	NA	goose_te
goose_te_18	goose_te_00080	289	68	goose_te_240772	NA	NA	NA	NA	NA	NA	goose_te
goose_te_18	goose_te_00081	1666	431	tet(D)	tet(D)	41.39	276.2	tetracycline antibiotic	antibiotic efflux	3000168	goose_te
goose_te_18	goose_te_00082	1687	2328	tetR	NA	NA	NA	NA	NA	NA	goose_te
goose_te_18	goose_te_00083	2696	2544	goose_te_01729	NA	NA	NA	NA	NA	NA	goose_te
goose_te_18	goose_te_00084	2971	2843	goose_te_216006	NA	NA	NA	NA	NA	NA	goose_te
goose_te_21	goose_te_00093	310	68	goose_te_198465	NA	NA	NA	NA	NA	NA	goose_te
goose_te_21	goose_te_00094	1024	788	tet(39)	tet(39)	100	141.7	tetracycline antibiotic	antibiotic efflux	3000566	goose_te
goose_te_21	goose_te_00095	1656	979	tet(39)	NA	NA	NA	NA	NA	NA	goose_te
goose_te_21	goose_te_00096	1961	1656	tet(39)	NA	NA	NA	NA	NA	NA	goose_te
goose_te_21	goose_te_00097	1982	2254	tetR	tetR	50.65	92	tetracycline antibiotic	antibiotic target alteration; antibiotic efflux	3003479	goose_te
goose_te_21	goose_te_00098	2224	2541	tetR	tetR	38.71	65.1	tetracycline antibiotic	antibiotic target alteration; antibiotic efflux	3003479	goose_te
goose_te_21	goose_te_00099	2867	2739	goose_te_216006	NA	NA	NA	NA	NA	NA	goose_te
goose_te_22	goose_te_00100	795	406	tet(39)	tet(39)	72.92	132.1	tetracycline antibiotic	antibiotic efflux	3000566	goose_te
goose_te_22	goose_te_00101	931	752	goose_te_00101	NA	NA	NA	NA	NA	NA	goose_te
goose_te_22	goose_te_00102	1180	965	tet(39)	tet(39)	98.25	113.2	tetracycline antibiotic	antibiotic efflux	3000566	goose_te
goose_te_22	goose_te_00103	1602	1129	tet(39)	NA	NA	NA	NA	NA	NA	goose_te
goose_te_22	goose_te_00104	1627	2196	tetR	NA	NA	NA	NA	NA	NA	goose_te
goose_te_22	goose_te_00105	2889	3170	goose_te_00105	NA	NA	NA	NA	NA	NA	goose_te
goose_te_22	goose_te_00106	3155	3256	goose_te_180773	NA	NA	NA	NA	NA	NA	goose_te
goose_te_25	goose_te_00116	691	1104	tetA(P)	tetA(P)	43.59	96.3	tetracycline antibiotic	antibiotic efflux	3000180	goose_te
goose_te_25	goose_te_00117	1324	1683	tet(40)	NA	NA	NA	NA	NA	NA	goose_te
goose_te_25	goose_te_00118	1925	2470	GrpB protein	NA	NA	NA	NA	NA	NA	goose_te
goose_te_28	goose_te_00127	311	141	goose_te_05505	NA	NA	NA	NA	NA	NA	goose_te
goose_te_28	goose_te_00128	332	1531	tet(D)	NA	NA	NA	NA	NA	NA	goose_te
goose_te_28	goose_te_00129	1476	1565	tet(39)	tet(39)	100	58.5	tetracycline antibiotic	antibiotic efflux	3000566	goose_te
goose_te_28	goose_te_00130	2315	3154	Initiator Replication protein	NA	NA	NA	NA	NA	NA	goose_te
goose_te_28	goose_te_00131	3266	3138	goose_te_216006	NA	NA	NA	NA	NA	NA	goose_te
goose_te_40	goose_te_00173	257	84	goose_te_00173	NA	NA	NA	NA	NA	NA	goose_te
goose_te_40	goose_te_00174	1092	1244	goose_te_01729	NA	NA	NA	NA	NA	NA	goose_te
goose_te_40	goose_te_00175	1865	1506	tetR	NA	NA	NA	NA	NA	NA	goose_te
goose_te_40	goose_te_00176	2123	2419	tet(39)	tet(39)	90.12	131	tetracycline antibiotic	antibiotic efflux	3000566	goose_te
goose_te_40	goose_te_00177	2361	2597	tet(39)	tet(39)	90.48	111.7	tetracycline antibiotic	antibiotic efflux	3000566	goose_te
goose_te_40	goose_te_00178	2621	2974	tet(39)	NA	NA	NA	NA	NA	NA	goose_te
goose_te_40	goose_te_00179	2931	3353	tet(39)	NA	NA	NA	NA	NA	NA	goose_te
goose_te_40	goose_te_00180	3773	3582	981223.AIED01000077_gene668	NA	NA	NA	NA	NA	NA	goose_te
goose_te_43	goose_te_00188	304	68	goose_te_198465	NA	NA	NA	NA	NA	NA	goose_te
goose_te_43	goose_te_00189	1964	732	tet(D)	NA	NA	NA	NA	NA	NA	goose_te
goose_te_43	goose_te_00190	2170	2628	tetR	tetR	34	95.9	tetracycline antibiotic	antibiotic target alteration; antibiotic efflux	3003479	goose_te
goose_te_48	goose_te_00209	310	68	goose_te_00209	NA	NA	NA	NA	NA	NA	goose_te
goose_te_48	goose_te_00210	331	588	tet(39)	tet(39)	98.57	129	tetracycline antibiotic	antibiotic efflux	3000566	goose_te
goose_te_48	goose_te_00211	637	1563	tet(D)	NA	NA	NA	NA	NA	NA	goose_te
goose_te_48	goose_te_00212	2312	3151	Initiator Replication protein	NA	NA	NA	NA	NA	NA	goose_te
goose_te_48	goose_te_00213	3263	3135	goose_te_216006	NA	NA	NA	NA	NA	NA	goose_te
goose_te_50	goose_te_00217	1253	942	GrpB protein	NA	NA	NA	NA	NA	NA	goose_te
goose_te_50	goose_te_00218	1647	1342	tet(40)	tet(40)	38.33	52	tetracycline antibiotic	antibiotic efflux	3000567	goose_te
goose_te_50	goose_te_00219	3143	2922	goose_te_157062	NA	NA	NA	NA	NA	NA	goose_te
goose_te_52	goose_te_00225	84	212	goose_te_216006	NA	NA	NA	NA	NA	NA	goose_te
goose_te_52	goose_te_00226	262	690	General (non sugar-specific) component of the phosphoenolpyruvate-dependent sugar phosphotransferase system (sugar PTS). This major carbohydrate active-transport system catalyzes the phosphorylation of incoming sugar substrates concomitantly with their translocation across the cell membrane. Enzyme I transfers the phosphoryl group from phosphoenolpyruvate (PEP) to the phosphoryl carrier protein (…	NA	NA	NA	NA	NA	NA	goose_te
goose_te_52	goose_te_00227	720	1421	tetA(P)	tetA(P)	41.35	95.1	tetracycline antibiotic	antibiotic efflux	3000180	goose_te
goose_te_52	goose_te_00228	1370	1864	tetA(P)	tetA(P)	29.14	66.2	tetracycline antibiotic	antibiotic efflux	3000180	goose_te
goose_te_52	goose_te_00229	1869	2168	tetA(P)	NA	NA	NA	NA	NA	NA	goose_te
goose_te_52	goose_te_00230	2318	2157	goose_te_12385	NA	NA	NA	NA	NA	NA	goose_te
goose_te_54	goose_te_00235	84	212	goose_te_216006	NA	NA	NA	NA	NA	NA	goose_te
goose_te_54	goose_te_00236	1381	350	tet(D)	NA	NA	NA	NA	NA	NA	goose_te
goose_te_54	goose_te_00237	1584	1381	tet(39)	tet(39)	97.92	86.7	tetracycline antibiotic	antibiotic efflux	3000566	goose_te
goose_te_54	goose_te_00238	1605	2246	tetR	NA	NA	NA	NA	NA	NA	goose_te
goose_te_54	goose_te_00239	2614	2462	goose_te_01729	NA	NA	NA	NA	NA	NA	goose_te
goose_te_54	goose_te_00240	2771	2592	goose_te_01089	NA	NA	NA	NA	NA	NA	goose_te
goose_te_54	goose_te_00241	3511	2768	Transposase	NA	NA	NA	NA	NA	NA	goose_te
goose_te_64	goose_te_00283	83	211	goose_te_216006	NA	NA	NA	NA	NA	NA	goose_te
goose_te_64	goose_te_00284	241	648	575586.HMPREF0016_03297	NA	NA	NA	NA	NA	NA	goose_te
goose_te_64	goose_te_00285	661	792	goose_te_13932	NA	NA	NA	NA	NA	NA	goose_te
goose_te_64	goose_te_00286	1037	939	tet(39)	tet(39)	100	49.3	tetracycline antibiotic	antibiotic efflux	3000566	goose_te
goose_te_64	goose_te_00287	1327	1037	tet(39)	tet(39)	87.88	113.6	tetracycline antibiotic	antibiotic efflux	3000566	goose_te
goose_te_64	goose_te_00288	1733	1458	tet(39)	NA	NA	NA	NA	NA	NA	goose_te
goose_te_64	goose_te_00289	1976	1767	tet(39)	tet(39)	100	106.3	tetracycline antibiotic	antibiotic efflux	3000566	goose_te
goose_te_64	goose_te_00290	2022	2171	Tetracyclin repressor, C-terminal all-alpha domain	NA	NA	NA	NA	NA	NA	goose_te
goose_te_64	goose_te_00291	2258	2446	tetR	tetR	40	59.3	tetracycline antibiotic	antibiotic target alteration; antibiotic efflux	3003479	goose_te
goose_te_64	goose_te_00292	2385	2729	tetR	tetR	31.68	52.8	tetracycline antibiotic	antibiotic target alteration; antibiotic efflux	3003479	goose_te
goose_te_64	goose_te_00293	3096	2944	goose_te_01729	NA	NA	NA	NA	NA	NA	goose_te
goose_te_64	goose_te_00294	3471	3674	goose_te_13633	NA	NA	NA	NA	NA	NA	goose_te
goose_te_66	goose_te_00299	292	624	981223.AIED01000076_gene666	NA	NA	NA	NA	NA	NA	goose_te
goose_te_66	goose_te_00300	687	818	goose_te_13932	NA	NA	NA	NA	NA	NA	goose_te
goose_te_66	goose_te_00301	1240	854	tet(39)	NA	NA	NA	NA	NA	NA	goose_te
goose_te_66	goose_te_00302	2088	1234	tet(39)	tet(39)	99.6	475.3	tetracycline antibiotic	antibiotic efflux	3000566	goose_te
goose_te_66	goose_te_00303	2109	2672	tetR	NA	NA	NA	NA	NA	NA	goose_te
goose_te_69	goose_te_00313	1626	1153	tetR	NA	NA	NA	NA	NA	NA	goose_te
goose_te_69	goose_te_00314	1756	1616	Tetracyclin repressor, C-terminal all-alpha domain	NA	NA	NA	NA	NA	NA	goose_te
goose_te_69	goose_te_00315	1824	2135	tet(39)	NA	NA	NA	NA	NA	NA	goose_te
goose_te_69	goose_te_00316	2080	2697	tet(39)	tet(39)	80.4	293.9	tetracycline antibiotic	antibiotic efflux	3000566	goose_te
goose_te_69	goose_te_00317	2652	2783	tet(39)	tet(39)	95	73.2	tetracycline antibiotic	antibiotic efflux	3000566	goose_te
goose_te_79	goose_te_00356	325	591	tet(39)	NA	NA	NA	NA	NA	NA	goose_te
goose_te_79	goose_te_00357	630	1022	tet(39)	NA	NA	NA	NA	NA	NA	goose_te
goose_te_79	goose_te_00358	1132	1392	tet(39)	tet(39)	87.34	136.7	tetracycline antibiotic	antibiotic efflux	3000566	goose_te
goose_te_79	goose_te_00359	2331	1783	575586.HMPREF0016_03297	NA	NA	NA	NA	NA	NA	goose_te
goose_te_79	goose_te_00360	2776	2396	Initiator Replication protein	NA	NA	NA	NA	NA	NA	goose_te
goose_te_81	goose_te_00365	343	68	goose_te_00365	NA	NA	NA	NA	NA	NA	goose_te
goose_te_81	goose_te_00366	1808	597	tet(D)	tet(D)	40.26	250.4	tetracycline antibiotic	antibiotic efflux	3000168	goose_te
goose_te_81	goose_te_00367	1896	2237	tetR	NA	NA	NA	NA	NA	NA	goose_te
goose_te_81	goose_te_00368	2188	2400	Tetracyclin repressor, C-terminal all-alpha domain	NA	NA	NA	NA	NA	NA	goose_te
goose_te_86	goose_te_00386	242	697	General (non sugar-specific) component of the phosphoenolpyruvate-dependent sugar phosphotransferase system (sugar PTS). This major carbohydrate active-transport system catalyzes the phosphorylation of incoming sugar substrates concomitantly with their translocation across the cell membrane. Enzyme I transfers the phosphoryl group from phosphoenolpyruvate (PEP) to the phosphoryl carrier protein (…	NA	NA	NA	NA	NA	NA	goose_te
goose_te_86	goose_te_00387	1240	1893	tet(40)	tet(40)	36.42	93.6	tetracycline antibiotic	antibiotic efflux	3000567	goose_te
goose_te_86	goose_te_00388	4251	3598	goose_te_175391	NA	NA	NA	NA	NA	NA	goose_te
goose_te_89	goose_te_00399	84	212	goose_te_216006	NA	NA	NA	NA	NA	NA	goose_te
goose_te_89	goose_te_00400	897	451	Initiator Replication protein	NA	NA	NA	NA	NA	NA	goose_te
goose_te_89	goose_te_00401	2139	1822	tet(39)	tet(39)	98.72	146.7	tetracycline antibiotic	antibiotic efflux	3000566	goose_te
goose_te_89	goose_te_00402	2708	2529	tet(39)	NA	NA	NA	NA	NA	NA	goose_te
goose_te_89	goose_te_00403	2905	2717	tet(39)	tet(39)	100	110.9	tetracycline antibiotic	antibiotic efflux	3000566	goose_te
goose_te_89	goose_te_00404	2976	3146	Tetracyclin repressor, C-terminal all-alpha domain	NA	NA	NA	NA	NA	NA	goose_te
goose_te_90	goose_te_00405	571	1500	Initiator Replication protein	NA	NA	NA	NA	NA	NA	goose_te
goose_te_90	goose_te_00406	1586	1837	525244.HMPREF0023_2088	NA	NA	NA	NA	NA	NA	goose_te
goose_te_90	goose_te_00407	2184	2315	goose_te_271632	NA	NA	NA	NA	NA	NA	goose_te
goose_te_90	goose_te_00408	2561	2352	tet(39)	NA	NA	NA	NA	NA	NA	goose_te
goose_te_90	goose_te_00409	3087	2737	tet(39)	tet(39)	97.67	163.3	tetracycline antibiotic	antibiotic efflux	3000566	goose_te
goose_te_90	goose_te_00410	3821	4225	tetR	NA	NA	NA	NA	NA	NA	goose_te
goose_te_90	goose_te_00411	4337	4209	goose_te_216006	NA	NA	NA	NA	NA	NA	goose_te
goose_te_104	goose_te_00453	83	211	goose_te_216006	NA	NA	NA	NA	NA	NA	goose_te
goose_te_104	goose_te_00454	2975	2595	cdeA	cdeA	45.37	86.3	fluoroquinolone antibiotic; acridine dye	antibiotic efflux	3003835	goose_te
goose_te_109	goose_te_00468	274	68	goose_te_00468	NA	NA	NA	NA	NA	NA	goose_te
goose_te_109	goose_te_00469	528	298	Major facilitator Superfamily	NA	NA	NA	NA	NA	NA	goose_te
goose_te_109	goose_te_00470	1417	986	bcr-1	bcr-1	49.14	109.4	bicyclomycin	antibiotic efflux	3003801	goose_te
goose_te_109	goose_te_00471	2015	2422	FUSC-like inner membrane protein yccS	NA	NA	NA	NA	NA	NA	goose_te
goose_te_110	goose_te_00472	409	68	tetR	NA	NA	NA	NA	NA	NA	goose_te
goose_te_110	goose_te_00473	430	852	tet(39)	NA	NA	NA	NA	NA	NA	goose_te
goose_te_110	goose_te_00474	806	1231	tet(39)	tet(39)	100	263.8	tetracycline antibiotic	antibiotic efflux	3000566	goose_te
goose_te_110	goose_te_00475	1191	1664	tet(39)	NA	NA	NA	NA	NA	NA	goose_te
goose_te_110	goose_te_00476	3268	3140	goose_te_216006	NA	NA	NA	NA	NA	NA	goose_te
goose_te_114	goose_te_00491	251	66	goose_te_20481	NA	NA	NA	NA	NA	NA	goose_te
goose_te_114	goose_te_00492	1509	442	tet(39)	tet(39)	89.6	558.5	tetracycline antibiotic	antibiotic efflux	3000566	goose_te
goose_te_114	goose_te_00493	1530	1796	tetR	NA	NA	NA	NA	NA	NA	goose_te
goose_te_114	goose_te_00494	1786	2172	tetR	NA	NA	NA	NA	NA	NA	goose_te
goose_te_114	goose_te_00495	2647	2519	goose_te_216006	NA	NA	NA	NA	NA	NA	goose_te
goose_te_119	goose_te_00514	262	68	goose_te_00514	NA	NA	NA	NA	NA	NA	goose_te
goose_te_119	goose_te_00515	845	1300	Initiator Replication protein	NA	NA	NA	NA	NA	NA	goose_te
goose_te_119	goose_te_00516	1366	1914	575586.HMPREF0016_03297	NA	NA	NA	NA	NA	NA	goose_te
goose_te_119	goose_te_00517	1978	2109	goose_te_13932	NA	NA	NA	NA	NA	NA	goose_te
goose_te_119	goose_te_00518	2888	2145	tet(39)	tet(39)	98.38	462.2	tetracycline antibiotic	antibiotic efflux	3000566	goose_te
goose_te_119	goose_te_00519	3385	2840	tet(39)	NA	NA	NA	NA	NA	NA	goose_te
goose_te_119	goose_te_00520	3406	3915	tetR	NA	NA	NA	NA	NA	NA	goose_te
goose_te_122	goose_te_00528	251	141	goose_te_75748	NA	NA	NA	NA	NA	NA	goose_te
goose_te_122	goose_te_00529	726	367	Cupin domain	NA	NA	NA	NA	NA	NA	goose_te
goose_te_122	goose_te_00530	1259	726	GrpB protein	NA	NA	NA	NA	NA	NA	goose_te
goose_te_122	goose_te_00531	2578	1394	tetA(P)	tetA(P)	37.5	254.6	tetracycline antibiotic	antibiotic efflux	3000180	goose_te
goose_te_122	goose_te_00532	3147	3019	goose_te_216006	NA	NA	NA	NA	NA	NA	goose_te
goose_te_129	goose_te_00563	1786	590	bcr-1	bcr-1	40.21	218	bicyclomycin	antibiotic efflux	3003801	goose_te
goose_te_129	goose_te_00564	2410	2282	goose_te_216006	NA	NA	NA	NA	NA	NA	goose_te
goose_te_130	goose_te_00565	151	378	goose_te_00565	NA	NA	NA	NA	NA	NA	goose_te
goose_te_130	goose_te_00566	2092	1292	tet(39)	tet(39)	85.45	324.3	tetracycline antibiotic	antibiotic efflux	3000566	goose_te
goose_te_130	goose_te_00567	2113	2619	tetR	NA	NA	NA	NA	NA	NA	goose_te
goose_te_135	goose_te_00583	84	212	goose_te_216006	NA	NA	NA	NA	NA	NA	goose_te
goose_te_135	goose_te_00584	584	327	tetR	NA	NA	NA	NA	NA	NA	goose_te
goose_te_135	goose_te_00585	732	562	tetR	tetR	49.06	57.8	tetracycline antibiotic	antibiotic target alteration; antibiotic efflux	3003479	goose_te
goose_te_135	goose_te_00586	971	768	tetR	NA	NA	NA	NA	NA	NA	goose_te
goose_te_135	goose_te_00587	992	2224	tet(D)	NA	NA	NA	NA	NA	NA	goose_te
goose_te_135	goose_te_00588	2644	2453	981223.AIED01000077_gene668	NA	NA	NA	NA	NA	NA	goose_te
goose_te_135	goose_te_00589	2653	2889	goose_te_198465	NA	NA	NA	NA	NA	NA	goose_te
goose_te_149	goose_te_00650	1057	584	tet(39)	tet(39)	100	252.7	tetracycline antibiotic	antibiotic efflux	3000566	goose_te
goose_te_149	goose_te_00651	1771	1118	tet(39)	tet(39)	100	391.3	tetracycline antibiotic	antibiotic efflux	3000566	goose_te
goose_te_149	goose_te_00652	1788	1913	Tetracyclin repressor, C-terminal all-alpha domain	NA	NA	NA	NA	NA	NA	goose_te
goose_te_149	goose_te_00653	2011	2199	tetR	tetR	41.67	60.5	tetracycline antibiotic	antibiotic target alteration; antibiotic efflux	3003479	goose_te
goose_te_149	goose_te_00654	2138	2479	tetR	tetR	32	59.3	tetracycline antibiotic	antibiotic target alteration; antibiotic efflux	3003479	goose_te
goose_te_149	goose_te_00655	2722	2594	goose_te_216006	NA	NA	NA	NA	NA	NA	goose_te
goose_te_150	goose_te_00656	539	315	tet(39)	tet(39)	100	71.2	tetracycline antibiotic	antibiotic efflux	3000566	goose_te
goose_te_150	goose_te_00657	1282	536	tet(39)	NA	NA	NA	NA	NA	NA	goose_te
goose_te_150	goose_te_00658	1658	1530	goose_te_204037	NA	NA	NA	NA	NA	NA	goose_te
goose_te_150	goose_te_00659	1746	2336	tetR	NA	NA	NA	NA	NA	NA	goose_te
goose_te_152	goose_te_00665	84	212	goose_te_216006	NA	NA	NA	NA	NA	NA	goose_te
goose_te_152	goose_te_00666	242	823	Responsible for synthesis of pseudouridine from uracil- 516 in 16S ribosomal RNA	NA	NA	NA	NA	NA	NA	goose_te
goose_te_152	goose_te_00667	839	2032	bcr-1	bcr-1	35.54	226.9	bicyclomycin	antibiotic efflux	3003801	goose_te
goose_te_152	goose_te_00668	2521	2706	goose_te_118273	NA	NA	NA	NA	NA	NA	goose_te
goose_te_153	goose_te_00669	277	68	goose_te_75265	NA	NA	NA	NA	NA	NA	goose_te
goose_te_153	goose_te_00670	921	607	GrpB protein	NA	NA	NA	NA	NA	NA	goose_te
goose_te_153	goose_te_00671	1358	1056	tet(40)	NA	NA	NA	NA	NA	NA	goose_te
goose_te_153	goose_te_00672	1774	1460	tetA(P)	tetA(P)	34.41	61.2	tetracycline antibiotic	antibiotic efflux	3000180	goose_te
goose_te_153	goose_te_00673	2160	1849	tetA(P)	tetA(P)	52.69	104	tetracycline antibiotic	antibiotic efflux	3000180	goose_te
goose_te_153	goose_te_00674	2537	2409	goose_te_216006	NA	NA	NA	NA	NA	NA	goose_te
goose_te_159	goose_te_00695	84	212	goose_te_216006	NA	NA	NA	NA	NA	NA	goose_te
goose_te_159	goose_te_00696	909	328	tetR	NA	NA	NA	NA	NA	NA	goose_te
goose_te_159	goose_te_00697	989	1231	tet(39)	NA	NA	NA	NA	NA	NA	goose_te
goose_te_159	goose_te_00698	1191	1478	tet(39)	tet(39)	97.47	149.1	tetracycline antibiotic	antibiotic efflux	3000566	goose_te
goose_te_159	goose_te_00699	1596	1787	tet(39)	tet(39)	84.13	91.3	tetracycline antibiotic	antibiotic efflux	3000566	goose_te
goose_te_159	goose_te_00700	1735	1923	tet(39)	tet(39)	87.04	91.7	tetracycline antibiotic	antibiotic efflux	3000566	goose_te
goose_te_159	goose_te_00701	2132	2221	tet(39)	NA	NA	NA	NA	NA	NA	goose_te
goose_te_159	goose_te_00702	2639	2427	575586.HMPREF0016_03297	NA	NA	NA	NA	NA	NA	goose_te
goose_te_160	goose_te_00703	84	212	goose_te_216006	NA	NA	NA	NA	NA	NA	goose_te
goose_te_160	goose_te_00704	242	1285	Cytosine deaminase and related metal-dependent	NA	NA	NA	NA	NA	NA	goose_te
goose_te_160	goose_te_00705	2567	1353	tet(D)	tet(D)	40.21	257.3	tetracycline antibiotic	antibiotic efflux	3000168	goose_te
goose_te_163	goose_te_00711	84	212	goose_te_216006	NA	NA	NA	NA	NA	NA	goose_te
goose_te_163	goose_te_00712	242	661	Belongs to the pirin family	NA	NA	NA	NA	NA	NA	goose_te
goose_te_163	goose_te_00713	1070	2242	Escherichia coli mdfA	Escherichia coli mdfA	43.77	262.7	tetracycline antibiotic; benzalkonium chloride; rhodamine	antibiotic efflux	3001328	goose_te
goose_te_163	goose_te_00714	2851	3072	goose_te_00714	NA	NA	NA	NA	NA	NA	goose_te
goose_te_169	goose_te_00735	84	212	goose_te_216006	NA	NA	NA	NA	NA	NA	goose_te
goose_te_169	goose_te_00736	781	440	GrpB protein	NA	NA	NA	NA	NA	NA	goose_te
goose_te_169	goose_te_00737	1276	917	tet(40)	tet(40)	36.46	68.6	tetracycline antibiotic	antibiotic efflux	3000567	goose_te
goose_te_169	goose_te_00738	2127	1309	tetA(P)	tetA(P)	41.54	196.4	tetracycline antibiotic	antibiotic efflux	3000180	goose_te
goose_te_176	goose_te_00765	278	141	goose_te_75748	NA	NA	NA	NA	NA	NA	goose_te
goose_te_176	goose_te_00766	573	1265	Initiator Replication protein	NA	NA	NA	NA	NA	NA	goose_te
goose_te_176	goose_te_00767	1324	1503	Initiator Replication protein	NA	NA	NA	NA	NA	NA	goose_te
goose_te_176	goose_te_00768	1569	2117	575586.HMPREF0016_03297	NA	NA	NA	NA	NA	NA	goose_te
goose_te_176	goose_te_00769	3134	2346	tet(39)	tet(39)	100	494.6	tetracycline antibiotic	antibiotic efflux	3000566	goose_te
goose_te_176	goose_te_00770	3582	3073	tet(39)	tet(39)	98.55	249.6	tetracycline antibiotic	antibiotic efflux	3000566	goose_te
goose_te_176	goose_te_00771	3603	4208	tetR	NA	NA	NA	NA	NA	NA	goose_te
goose_te_176	goose_te_00772	4320	4192	goose_te_216006	NA	NA	NA	NA	NA	NA	goose_te
goose_te_181	goose_te_00790	84	212	goose_te_216006	NA	NA	NA	NA	NA	NA	goose_te
goose_te_181	goose_te_00791	458	222	FUSC-like inner membrane protein yccS	NA	NA	NA	NA	NA	NA	goose_te
goose_te_181	goose_te_00792	663	1889	bcr-1	bcr-1	39.42	204.1	bicyclomycin	antibiotic efflux	3003801	goose_te
goose_te_186	goose_te_00809	956	1309	Nitroreductase family	NA	NA	NA	NA	NA	NA	goose_te
goose_te_186	goose_te_00810	2530	2027	bcr-1	bcr-1	43.45	113.2	bicyclomycin	antibiotic efflux	3003801	goose_te
goose_te_186	goose_te_00811	2809	3162	FUSC-like inner membrane protein yccS	NA	NA	NA	NA	NA	NA	goose_te
goose_te_201	goose_te_00865	280	68	goose_te_00865	NA	NA	NA	NA	NA	NA	goose_te
goose_te_201	goose_te_00866	2255	1332	tet(J)	tet(J)	35.81	156	tetracycline antibiotic	antibiotic efflux	3000177	goose_te
goose_te_201	goose_te_00867	3540	3412	goose_te_216006	NA	NA	NA	NA	NA	NA	goose_te
goose_te_208	goose_te_00892	84	212	goose_te_216006	NA	NA	NA	NA	NA	NA	goose_te
goose_te_208	goose_te_00893	1105	395	tet(39)	tet(39)	89.27	390.6	tetracycline antibiotic	antibiotic efflux	3000566	goose_te
goose_te_208	goose_te_00894	1491	1129	tet(39)	NA	NA	NA	NA	NA	NA	goose_te
goose_te_208	goose_te_00895	1561	2265	tetR	NA	NA	NA	NA	NA	NA	goose_te
goose_te_208	goose_te_00896	2633	2481	goose_te_01729	NA	NA	NA	NA	NA	NA	goose_te
goose_te_213	goose_te_00911	291	815	tet(39)	tet(39)	77.36	141.7	tetracycline antibiotic	antibiotic efflux	3000566	goose_te
goose_te_213	goose_te_00912	831	1142	tet(39)	tet(39)	100	162.9	tetracycline antibiotic	antibiotic efflux	3000566	goose_te
goose_te_213	goose_te_00913	1087	1368	tet(39)	tet(39)	100	153.7	tetracycline antibiotic	antibiotic efflux	3000566	goose_te
goose_te_213	goose_te_00914	2007	1792	575586.HMPREF0016_03297	NA	NA	NA	NA	NA	NA	goose_te
goose_te_213	goose_te_00915	2366	2004	525244.HMPREF0023_2088	NA	NA	NA	NA	NA	NA	goose_te
goose_te_213	goose_te_00916	2659	2432	Initiator Replication protein	NA	NA	NA	NA	NA	NA	goose_te
goose_te_213	goose_te_00917	2969	3190	goose_te_00917	NA	NA	NA	NA	NA	NA	goose_te
goose_te_221	goose_te_00943	250	83	goose_te_00943	NA	NA	NA	NA	NA	NA	goose_te
goose_te_221	goose_te_00944	1697	1317	tetA(P)	NA	NA	NA	NA	NA	NA	goose_te
goose_te_221	goose_te_00945	2615	2151	tetA(P)	tetA(P)	50	98.2	tetracycline antibiotic	antibiotic efflux	3000180	goose_te
goose_te_221	goose_te_00946	3142	3014	goose_te_358499	NA	NA	NA	NA	NA	NA	goose_te
goose_te_225	goose_te_00959	84	215	goose_te_09857	NA	NA	NA	NA	NA	NA	goose_te
goose_te_225	goose_te_00960	222	554	981223.AIED01000076_gene666	NA	NA	NA	NA	NA	NA	goose_te
goose_te_225	goose_te_00961	2015	783	tet(D)	NA	NA	NA	NA	NA	NA	goose_te
goose_te_225	goose_te_00962	2036	2353	tetR	tetR	49.44	95.1	tetracycline antibiotic	antibiotic target alteration; antibiotic efflux	3003479	goose_te
goose_te_230	goose_te_00980	84	212	goose_te_216006	NA	NA	NA	NA	NA	NA	goose_te
goose_te_230	goose_te_00981	240	1910	belongs to the CobB CobQ family	NA	NA	NA	NA	NA	NA	goose_te
goose_te_230	goose_te_00982	2388	1783	ramA	ramA	65.79	163.7	fluoroquinolone antibiotic; monobactam; carbapenem; cephalosporin; glycylcycline; cephamycin; penam; tetracycline antibiotic; rifamycin antibiotic; phenicol antibiotic; triclosan; penem	antibiotic efflux; reduced permeability to antibiotic	3000823	goose_te
goose_te_242	goose_te_01027	84	212	goose_te_216006	NA	NA	NA	NA	NA	NA	goose_te
goose_te_242	goose_te_01028	295	501	bcr-1	bcr-1	53.33	47	bicyclomycin	antibiotic efflux	3003801	goose_te
goose_te_242	goose_te_01029	498	1313	bcr-1	bcr-1	37.45	136.3	bicyclomycin	antibiotic efflux	3003801	goose_te
goose_te_242	goose_te_01030	2136	1615	Nitroreductase family	NA	NA	NA	NA	NA	NA	goose_te
goose_te_242	goose_te_01031	2411	2542	goose_te_01031	NA	NA	NA	NA	NA	NA	goose_te
goose_te_246	goose_te_01048	84	212	goose_te_216006	NA	NA	NA	NA	NA	NA	goose_te
goose_te_246	goose_te_01049	263	2194	Receptor	NA	NA	NA	NA	NA	NA	goose_te
goose_te_246	goose_te_01050	2676	2272	ramA	ramA	89.8	184.5	fluoroquinolone antibiotic; monobactam; carbapenem; cephalosporin; glycylcycline; cephamycin; penam; tetracycline antibiotic; rifamycin antibiotic; phenicol antibiotic; triclosan; penem	antibiotic efflux; reduced permeability to antibiotic	3000823	goose_te
goose_te_246	goose_te_01051	3746	2676	Zn-dependent hydrolases of the beta-lactamase fold	NA	NA	NA	NA	NA	NA	goose_te
goose_te_246	goose_te_01052	3970	4281	transcriptional regulator	NA	NA	NA	NA	NA	NA	goose_te
goose_te_247	goose_te_01053	84	212	goose_te_216006	NA	NA	NA	NA	NA	NA	goose_te
goose_te_247	goose_te_01054	738	1565	tet(A)	tet(A)	39.41	210.7	tetracycline antibiotic	antibiotic efflux	3000165	goose_te
goose_te_247	goose_te_01055	1833	2186	Part of the twin-arginine translocation (Tat) system that transports large folded proteins containing a characteristic twin-arginine motif in their signal peptide across membranes. TatA could form the protein-conducting channel of the Tat system	NA	NA	NA	NA	NA	NA	goose_te
goose_te_248	goose_te_01056	256	68	goose_te_02625	NA	NA	NA	NA	NA	NA	goose_te
goose_te_248	goose_te_01057	1645	647	tet(39)	tet(39)	99.39	613.6	tetracycline antibiotic	antibiotic efflux	3000566	goose_te
goose_te_248	goose_te_01058	1883	1587	tet(39)	NA	NA	NA	NA	NA	NA	goose_te
goose_te_248	goose_te_01059	1904	2509	tetR	NA	NA	NA	NA	NA	NA	goose_te
goose_te_256	goose_te_01094	84	212	goose_te_216006	NA	NA	NA	NA	NA	NA	goose_te
goose_te_256	goose_te_01095	974	1549	cdeA	cdeA	25.42	56.2	fluoroquinolone antibiotic; acridine dye	antibiotic efflux	3003835	goose_te
goose_te_256	goose_te_01096	1955	2248	Mate efflux family protein	NA	NA	NA	NA	NA	NA	goose_te
goose_te_258	goose_te_01100	301	68	goose_te_01100	NA	NA	NA	NA	NA	NA	goose_te
goose_te_258	goose_te_01101	310	501	981223.AIED01000077_gene668	NA	NA	NA	NA	NA	NA	goose_te
goose_te_258	goose_te_01102	843	730	tet(39)	NA	NA	NA	NA	NA	NA	goose_te
goose_te_258	goose_te_01103	1289	840	tet(39)	tet(39)	84.46	231.9	tetracycline antibiotic	antibiotic efflux	3000566	goose_te
goose_te_258	goose_te_01104	1955	1473	tet(39)	tet(39)	99.22	238.8	tetracycline antibiotic	antibiotic efflux	3000566	goose_te
goose_te_258	goose_te_01105	2211	2378	tetR	tetR	47.17	53.1	tetracycline antibiotic	antibiotic target alteration; antibiotic efflux	3003479	goose_te
goose_te_258	goose_te_01106	2332	2529	Tetracyclin repressor, C-terminal all-alpha domain	NA	NA	NA	NA	NA	NA	goose_te
goose_te_261	goose_te_01114	393	178	Tetracyclin repressor, C-terminal all-alpha domain	NA	NA	NA	NA	NA	NA	goose_te
goose_te_261	goose_te_01115	813	610	tetR	tetR	55	50.1	tetracycline antibiotic	antibiotic target alteration; antibiotic efflux	3003479	goose_te
goose_te_261	goose_te_01116	894	1067	tet(39)	tet(39)	98	90.5	tetracycline antibiotic	antibiotic efflux	3000566	goose_te
goose_te_261	goose_te_01117	1205	1681	tet(39)	NA	NA	NA	NA	NA	NA	goose_te
goose_te_261	goose_te_01118	1632	2060	tet(39)	tet(39)	98.45	243.8	tetracycline antibiotic	antibiotic efflux	3000566	goose_te
goose_te_261	goose_te_01119	2675	2289	981223.AIED01000077_gene668	NA	NA	NA	NA	NA	NA	goose_te
goose_te_263	goose_te_01124	477	67	tetR	NA	NA	NA	NA	NA	NA	goose_te
goose_te_263	goose_te_01125	687	493	tetR	NA	NA	NA	NA	NA	NA	goose_te
goose_te_263	goose_te_01126	764	910	tet(39)	NA	NA	NA	NA	NA	NA	goose_te
goose_te_263	goose_te_01127	949	1128	tet(39)	tet(39)	100	113.6	tetracycline antibiotic	antibiotic efflux	3000566	goose_te
goose_te_263	goose_te_01128	1388	1876	tet(39)	tet(39)	77.64	231.5	tetracycline antibiotic	antibiotic efflux	3000566	goose_te
goose_te_263	goose_te_01129	2564	2109	981223.AIED01000077_gene668	NA	NA	NA	NA	NA	NA	goose_te
goose_te_268	goose_te_01150	1451	642	tet(39)	tet(39)	99.63	512.3	tetracycline antibiotic	antibiotic efflux	3000566	goose_te
goose_te_268	goose_te_01151	1827	1405	tet(39)	NA	NA	NA	NA	NA	NA	goose_te
goose_te_268	goose_te_01152	1848	2021	tetR	NA	NA	NA	NA	NA	NA	goose_te
goose_te_268	goose_te_01153	2021	2362	tetR	NA	NA	NA	NA	NA	NA	goose_te
goose_te_268	goose_te_01154	2550	2422	goose_te_216006	NA	NA	NA	NA	NA	NA	goose_te
goose_te_269	goose_te_01155	628	131	tetR	tetR	47.24	129.8	tetracycline antibiotic	antibiotic target alteration; antibiotic efflux	3003479	goose_te
goose_te_269	goose_te_01156	716	1948	tet(D)	NA	NA	NA	NA	NA	NA	goose_te
goose_te_269	goose_te_01157	2509	2177	981223.AIED01000076_gene666	NA	NA	NA	NA	NA	NA	goose_te
goose_te_277	goose_te_01184	279	142	goose_te_75748	NA	NA	NA	NA	NA	NA	goose_te
goose_te_277	goose_te_01185	778	1503	Initiator Replication protein	NA	NA	NA	NA	NA	NA	goose_te
goose_te_277	goose_te_01186	1569	1955	525244.HMPREF0023_2088	NA	NA	NA	NA	NA	NA	goose_te
goose_te_277	goose_te_01187	2626	2348	tet(39)	NA	NA	NA	NA	NA	NA	goose_te
goose_te_277	goose_te_01188	2925	2689	tet(39)	NA	NA	NA	NA	NA	NA	goose_te
goose_te_277	goose_te_01189	3468	3073	tet(39)	NA	NA	NA	NA	NA	NA	goose_te
goose_te_277	goose_te_01190	3536	3838	tetR	NA	NA	NA	NA	NA	NA	goose_te
goose_te_277	goose_te_01191	3835	3930	tetR	tetR	60	35	tetracycline antibiotic	antibiotic target alteration; antibiotic efflux	3003479	goose_te
goose_te_277	goose_te_01192	4317	4210	goose_te_20387	NA	NA	NA	NA	NA	NA	goose_te
goose_te_281	goose_te_01205	1513	281	tet(D)	NA	NA	NA	NA	NA	NA	goose_te
goose_te_281	goose_te_01206	1534	2130	tetR	tetR	42.11	158.7	tetracycline antibiotic	antibiotic target alteration; antibiotic efflux	3003479	goose_te
goose_te_281	goose_te_01207	2488	2300	goose_te_266917	NA	NA	NA	NA	NA	NA	goose_te
goose_te_281	goose_te_01208	2646	2518	goose_te_216006	NA	NA	NA	NA	NA	NA	goose_te
goose_te_283	goose_te_01213	277	68	goose_te_01213	NA	NA	NA	NA	NA	NA	goose_te
goose_te_283	goose_te_01214	620	1168	575586.HMPREF0016_03297	NA	NA	NA	NA	NA	NA	goose_te
goose_te_283	goose_te_01215	1783	1397	tet(39)	NA	NA	NA	NA	NA	NA	goose_te
goose_te_283	goose_te_01216	2130	1777	tet(39)	NA	NA	NA	NA	NA	NA	goose_te
goose_te_283	goose_te_01217	2516	2154	tet(39)	tet(39)	100	194.5	tetracycline antibiotic	antibiotic efflux	3000566	goose_te
goose_te_283	goose_te_01218	2584	2697	goose_te_01218	NA	NA	NA	NA	NA	NA	goose_te
goose_te_283	goose_te_01219	2809	2681	goose_te_216006	NA	NA	NA	NA	NA	NA	goose_te
goose_te_286	goose_te_01226	84	212	goose_te_216006	NA	NA	NA	NA	NA	NA	goose_te
goose_te_286	goose_te_01227	240	1247	bcr-1	bcr-1	39.45	187.6	bicyclomycin	antibiotic efflux	3003801	goose_te
goose_te_286	goose_te_01228	1240	1443	Major facilitator Superfamily	NA	NA	NA	NA	NA	NA	goose_te
goose_te_286	goose_te_01229	2072	1521	Nitroreductase family	NA	NA	NA	NA	NA	NA	goose_te
goose_te_292	goose_te_01249	243	521	575586.HMPREF0016_03297	NA	NA	NA	NA	NA	NA	goose_te
goose_te_292	goose_te_01250	691	822	goose_te_13932	NA	NA	NA	NA	NA	NA	goose_te
goose_te_292	goose_te_01251	1188	829	tet(39)	tet(39)	93.07	176.4	tetracycline antibiotic	antibiotic efflux	3000566	goose_te
goose_te_292	goose_te_01252	1485	1240	tet(39)	NA	NA	NA	NA	NA	NA	goose_te
goose_te_292	goose_te_01253	1715	1482	tet(39)	tet(39)	98.7	154.5	tetracycline antibiotic	antibiotic efflux	3000566	goose_te
goose_te_292	goose_te_01254	1890	1669	tet(39)	NA	NA	NA	NA	NA	NA	goose_te
goose_te_292	goose_te_01255	2049	2405	tetR	NA	NA	NA	NA	NA	NA	goose_te
goose_te_292	goose_te_01256	2534	2680	goose_te_392513	NA	NA	NA	NA	NA	NA	goose_te
goose_te_293	goose_te_01257	232	393	Nitroreductase family	NA	NA	NA	NA	NA	NA	goose_te
goose_te_293	goose_te_01258	836	471	Major facilitator Superfamily	NA	NA	NA	NA	NA	NA	goose_te
goose_te_293	goose_te_01259	1129	824	Major facilitator Superfamily	NA	NA	NA	NA	NA	NA	goose_te
goose_te_293	goose_te_01260	1686	1078	bcr-1	bcr-1	47.06	143.3	bicyclomycin	antibiotic efflux	3003801	goose_te
goose_te_293	goose_te_01261	1891	2445	FUSC-like inner membrane protein yccS	NA	NA	NA	NA	NA	NA	goose_te
goose_te_293	goose_te_01262	2557	2429	goose_te_216006	NA	NA	NA	NA	NA	NA	goose_te
goose_te_295	goose_te_01267	84	212	goose_te_216006	NA	NA	NA	NA	NA	NA	goose_te
goose_te_295	goose_te_01268	675	559	Tetracyclin repressor, C-terminal all-alpha domain	NA	NA	NA	NA	NA	NA	goose_te
goose_te_295	goose_te_01269	1267	632	tetR	tetR	46.67	150.6	tetracycline antibiotic	antibiotic target alteration; antibiotic efflux	3003479	goose_te
goose_te_295	goose_te_01270	1603	1788	tet(39)	NA	NA	NA	NA	NA	NA	goose_te
goose_te_295	goose_te_01271	1791	2459	tet(39)	NA	NA	NA	NA	NA	NA	goose_te
goose_te_295	goose_te_01272	2488	2673	goose_te_20481	NA	NA	NA	NA	NA	NA	goose_te
goose_te_300	goose_te_01284	1248	436	tetA(P)	tetA(P)	38.3	65.5	tetracycline antibiotic	antibiotic efflux	3000180	goose_te
goose_te_300	goose_te_01285	1763	1623	goose_te_01285	NA	NA	NA	NA	NA	NA	goose_te
goose_te_300	goose_te_01286	1858	1760	General (non sugar-specific) component of the phosphoenolpyruvate-dependent sugar phosphotransferase system (sugar PTS). This major carbohydrate active-transport system catalyzes the phosphorylation of incoming sugar substrates concomitantly with their translocation across the cell membrane. Enzyme I transfers the phosphoryl group from phosphoenolpyruvate (PEP) to the phosphoryl carrier protein (…	NA	NA	NA	NA	NA	NA	goose_te
goose_te_300	goose_te_01287	2147	2019	goose_te_216006	NA	NA	NA	NA	NA	NA	goose_te
goose_te_303	goose_te_01297	1049	465	tetA(P)	tetA(P)	31.16	68.9	tetracycline antibiotic	antibiotic efflux	3000180	goose_te
goose_te_303	goose_te_01298	1723	1424	tet(40)	tet(40)	44	53.1	tetracycline antibiotic	antibiotic efflux	3000567	goose_te
goose_te_303	goose_te_01299	2376	1936	General (non sugar-specific) component of the phosphoenolpyruvate-dependent sugar phosphotransferase system (sugar PTS). This major carbohydrate active-transport system catalyzes the phosphorylation of incoming sugar substrates concomitantly with their translocation across the cell membrane. Enzyme I transfers the phosphoryl group from phosphoenolpyruvate (PEP) to the phosphoryl carrier protein (…	NA	NA	NA	NA	NA	NA	goose_te
goose_te_310	goose_te_01324	265	68	goose_te_273015	NA	NA	NA	NA	NA	NA	goose_te
goose_te_310	goose_te_01325	1024	629	Major facilitator Superfamily	NA	NA	NA	NA	NA	NA	goose_te
goose_te_310	goose_te_01326	1934	1404	tet(41)	tet(41)	32.8	43.9	tetracycline antibiotic	antibiotic efflux	3000569	goose_te
goose_te_310	goose_te_01327	2190	2582	threonine efflux protein	NA	NA	NA	NA	NA	NA	goose_te
goose_te_310	goose_te_01328	2694	2566	goose_te_216006	NA	NA	NA	NA	NA	NA	goose_te
goose_te_311	goose_te_01329	84	212	goose_te_216006	NA	NA	NA	NA	NA	NA	goose_te
goose_te_311	goose_te_01330	554	222	tetR	tetR	29.76	42.7	tetracycline antibiotic	antibiotic target alteration; antibiotic efflux	3003479	goose_te
goose_te_311	goose_te_01331	855	493	tetR	NA	NA	NA	NA	NA	NA	goose_te
goose_te_311	goose_te_01332	876	2108	tet(D)	NA	NA	NA	NA	NA	NA	goose_te
goose_te_311	goose_te_01333	2345	2620	goose_te_07745	NA	NA	NA	NA	NA	NA	goose_te
goose_te_315	goose_te_01344	84	212	goose_te_216006	NA	NA	NA	NA	NA	NA	goose_te
goose_te_315	goose_te_01345	653	1837	tetA(P)	tetA(P)	37.5	254.6	tetracycline antibiotic	antibiotic efflux	3000180	goose_te
goose_te_315	goose_te_01346	1972	2505	GrpB protein	NA	NA	NA	NA	NA	NA	goose_te
goose_te_315	goose_te_01347	2505	2864	Cupin domain	NA	NA	NA	NA	NA	NA	goose_te
goose_te_315	goose_te_01348	2980	3090	goose_te_75748	NA	NA	NA	NA	NA	NA	goose_te
goose_te_327	goose_te_01396	84	212	goose_te_216006	NA	NA	NA	NA	NA	NA	goose_te
goose_te_327	goose_te_01397	343	1098	General (non sugar-specific) component of the phosphoenolpyruvate-dependent sugar phosphotransferase system (sugar PTS). This major carbohydrate active-transport system catalyzes the phosphorylation of incoming sugar substrates concomitantly with their translocation across the cell membrane. Enzyme I transfers the phosphoryl group from phosphoenolpyruvate (PEP) to the phosphoryl carrier protein (…	NA	NA	NA	NA	NA	NA	goose_te
goose_te_327	goose_te_01398	1127	2161	tetA(P)	tetA(P)	33.08	139	tetracycline antibiotic	antibiotic efflux	3000180	goose_te
goose_te_327	goose_te_01399	2154	2576	tetA(P)	NA	NA	NA	NA	NA	NA	goose_te
goose_te_327	goose_te_01400	2597	2800	goose_te_371849	NA	NA	NA	NA	NA	NA	goose_te
goose_te_328	goose_te_01401	654	220	tetR	tetR	47.15	128.3	tetracycline antibiotic	antibiotic target alteration; antibiotic efflux	3003479	goose_te
goose_te_328	goose_te_01402	675	1148	tet(39)	NA	NA	NA	NA	NA	NA	goose_te
goose_te_328	goose_te_01403	1172	1372	tet(39)	NA	NA	NA	NA	NA	NA	goose_te
goose_te_328	goose_te_01404	1359	1979	tet(39)	tet(39)	100	287	tetracycline antibiotic	antibiotic efflux	3000566	goose_te
goose_te_338	goose_te_01436	84	212	goose_te_216006	NA	NA	NA	NA	NA	NA	goose_te
goose_te_338	goose_te_01437	464	222	FUSC-like inner membrane protein yccS	NA	NA	NA	NA	NA	NA	goose_te
goose_te_338	goose_te_01438	767	1891	bcr-1	bcr-1	37.12	174.9	bicyclomycin	antibiotic efflux	3003801	goose_te
goose_te_338	goose_te_01439	2520	1969	Nitroreductase family	NA	NA	NA	NA	NA	NA	goose_te
goose_te_338	goose_te_01440	3606	3890	Catalyzes the sodium-dependent transport of glutamate	NA	NA	NA	NA	NA	NA	goose_te
goose_te_339	goose_te_01441	84	212	goose_te_216006	NA	NA	NA	NA	NA	NA	goose_te
goose_te_339	goose_te_01442	242	916	General (non sugar-specific) component of the phosphoenolpyruvate-dependent sugar phosphotransferase system (sugar PTS). This major carbohydrate active-transport system catalyzes the phosphorylation of incoming sugar substrates concomitantly with their translocation across the cell membrane. Enzyme I transfers the phosphoryl group from phosphoenolpyruvate (PEP) to the phosphoryl carrier protein (…	NA	NA	NA	NA	NA	NA	goose_te
goose_te_339	goose_te_01443	948	1265	General (non sugar-specific) component of the phosphoenolpyruvate-dependent sugar phosphotransferase system (sugar PTS). This major carbohydrate active-transport system catalyzes the phosphorylation of incoming sugar substrates concomitantly with their translocation across the cell membrane. Enzyme I transfers the phosphoryl group from phosphoenolpyruvate (PEP) to the phosphoryl carrier protein (…	NA	NA	NA	NA	NA	NA	goose_te
goose_te_339	goose_te_01444	1294	2166	tetA(P)	tetA(P)	39.85	94.7	tetracycline antibiotic	antibiotic efflux	3000180	goose_te
goose_te_339	goose_te_01445	2151	2744	tetA(P)	NA	NA	NA	NA	NA	NA	goose_te
goose_te_339	goose_te_01446	2894	2733	goose_te_10497	NA	NA	NA	NA	NA	NA	goose_te
goose_te_343	goose_te_01460	84	212	goose_te_216006	NA	NA	NA	NA	NA	NA	goose_te
goose_te_343	goose_te_01461	672	196	Xylose isomerase domain protein TIM barrel	NA	NA	NA	NA	NA	NA	goose_te
goose_te_343	goose_te_01462	763	1485	MdtK	MdtK	25.42	49.7	fluoroquinolone antibiotic	antibiotic efflux	3001327	goose_te
goose_te_343	goose_te_01463	1583	2191	Multidrug transporter MatE	NA	NA	NA	NA	NA	NA	goose_te
goose_te_343	goose_te_01464	2582	2803	goose_te_170049	NA	NA	NA	NA	NA	NA	goose_te
goose_te_344	goose_te_01465	232	624	Nitroreductase family	NA	NA	NA	NA	NA	NA	goose_te
goose_te_344	goose_te_01466	1066	815	Major facilitator Superfamily	NA	NA	NA	NA	NA	NA	goose_te
goose_te_344	goose_te_01467	1764	1054	bcr-1	bcr-1	37.84	131.7	bicyclomycin	antibiotic efflux	3003801	goose_te
goose_te_344	goose_te_01468	1916	1710	Major facilitator Superfamily	NA	NA	NA	NA	NA	NA	goose_te
goose_te_344	goose_te_01469	2121	2597	FUSC-like inner membrane protein yccS	NA	NA	NA	NA	NA	NA	goose_te
goose_te_344	goose_te_01470	2634	2774	goose_te_241191	NA	NA	NA	NA	NA	NA	goose_te
goose_te_347	goose_te_01477	545	961	Nitroreductase family	NA	NA	NA	NA	NA	NA	goose_te
goose_te_347	goose_te_01478	2397	1207	bcr-1	bcr-1	36.86	167.2	bicyclomycin	antibiotic efflux	3003801	goose_te
goose_te_347	goose_te_01479	2607	2479	goose_te_216006	NA	NA	NA	NA	NA	NA	goose_te
goose_te_353	goose_te_01500	169	609	Initiator Replication protein	NA	NA	NA	NA	NA	NA	goose_te
goose_te_353	goose_te_01501	753	1133	Initiator Replication protein	NA	NA	NA	NA	NA	NA	goose_te
goose_te_353	goose_te_01502	1199	1468	525244.HMPREF0023_2088	NA	NA	NA	NA	NA	NA	goose_te
goose_te_353	goose_te_01503	1416	1694	202954.BBNK01000043_gene76	NA	NA	NA	NA	NA	NA	goose_te
goose_te_353	goose_te_01504	2880	1978	tet(D)	NA	NA	NA	NA	NA	NA	goose_te
goose_te_353	goose_te_01505	3166	3360	Tetracyclin repressor, C-terminal all-alpha domain	NA	NA	NA	NA	NA	NA	goose_te
goose_te_353	goose_te_01506	3350	3886	tetR	tetR	38.6	136	tetracycline antibiotic	antibiotic target alteration; antibiotic efflux	3003479	goose_te
goose_te_353	goose_te_01507	4238	4086	goose_te_01729	NA	NA	NA	NA	NA	NA	goose_te
goose_te_353	goose_te_01508	5374	4517	Transposase	NA	NA	NA	NA	NA	NA	goose_te
goose_te_353	goose_te_01509	5561	5433	goose_te_216006	NA	NA	NA	NA	NA	NA	goose_te
goose_te_365	goose_te_01558	313	474	goose_te_12385	NA	NA	NA	NA	NA	NA	goose_te
goose_te_365	goose_te_01559	957	463	tetA(P)	NA	NA	NA	NA	NA	NA	goose_te
goose_te_365	goose_te_01560	1910	984	tetA(P)	tetA(P)	33.47	125.2	tetracycline antibiotic	antibiotic efflux	3000180	goose_te
goose_te_365	goose_te_01561	2368	1940	General (non sugar-specific) component of the phosphoenolpyruvate-dependent sugar phosphotransferase system (sugar PTS). This major carbohydrate active-transport system catalyzes the phosphorylation of incoming sugar substrates concomitantly with their translocation across the cell membrane. Enzyme I transfers the phosphoryl group from phosphoenolpyruvate (PEP) to the phosphoryl carrier protein (…	NA	NA	NA	NA	NA	NA	goose_te
goose_te_365	goose_te_01562	2546	2418	goose_te_216006	NA	NA	NA	NA	NA	NA	goose_te
goose_te_366	goose_te_01563	84	212	goose_te_216006	NA	NA	NA	NA	NA	NA	goose_te
goose_te_366	goose_te_01564	243	1067	General (non sugar-specific) component of the phosphoenolpyruvate-dependent sugar phosphotransferase system (sugar PTS). This major carbohydrate active-transport system catalyzes the phosphorylation of incoming sugar substrates concomitantly with their translocation across the cell membrane. Enzyme I transfers the phosphoryl group from phosphoenolpyruvate (PEP) to the phosphoryl carrier protein (…	NA	NA	NA	NA	NA	NA	goose_te
goose_te_366	goose_te_01565	1242	2384	tetA(P)	tetA(P)	31.62	190.3	tetracycline antibiotic	antibiotic efflux	3000180	goose_te
goose_te_366	goose_te_01566	2707	3684	Belongs to the glycosyl hydrolase 13 family	NA	NA	NA	NA	NA	NA	goose_te
goose_te_366	goose_te_01567	3701	4432	Belongs to the glycosyl hydrolase 13 family	NA	NA	NA	NA	NA	NA	goose_te
goose_te_370	goose_te_01578	84	212	goose_te_216006	NA	NA	NA	NA	NA	NA	goose_te
goose_te_370	goose_te_01579	498	196	FUSC-like inner membrane protein yccS	NA	NA	NA	NA	NA	NA	goose_te
goose_te_370	goose_te_01580	719	495	FUSC-like inner membrane protein yccS	NA	NA	NA	NA	NA	NA	goose_te
goose_te_370	goose_te_01581	924	1130	bcr-1	NA	NA	NA	NA	NA	NA	goose_te
goose_te_370	goose_te_01582	1127	1531	bcr-1	bcr-1	43.22	95.9	bicyclomycin	antibiotic efflux	3003801	goose_te
goose_te_370	goose_te_01583	1477	2139	Major facilitator Superfamily	NA	NA	NA	NA	NA	NA	goose_te
goose_te_370	goose_te_01584	2768	2217	Nitroreductase family	NA	NA	NA	NA	NA	NA	goose_te
goose_te_374	goose_te_01596	283	600	Nitroreductase family	NA	NA	NA	NA	NA	NA	goose_te
goose_te_374	goose_te_01597	1062	745	Major facilitator Superfamily	NA	NA	NA	NA	NA	NA	goose_te
goose_te_374	goose_te_01598	1245	1084	Major facilitator Superfamily	NA	NA	NA	NA	NA	NA	goose_te
goose_te_374	goose_te_01599	1516	1271	Major facilitator Superfamily	NA	NA	NA	NA	NA	NA	goose_te
goose_te_374	goose_te_01600	1662	1510	Major facilitator Superfamily	NA	NA	NA	NA	NA	NA	goose_te
goose_te_374	goose_te_01601	1946	1626	bcr-1	bcr-1	50.62	82	bicyclomycin	antibiotic efflux	3003801	goose_te
goose_te_374	goose_te_01602	2151	2540	FUSC-like inner membrane protein yccS	NA	NA	NA	NA	NA	NA	goose_te
goose_te_374	goose_te_01603	2678	2550	goose_te_216006	NA	NA	NA	NA	NA	NA	goose_te
goose_te_381	goose_te_01627	84	212	goose_te_216006	NA	NA	NA	NA	NA	NA	goose_te
goose_te_381	goose_te_01628	242	1285	Cytosine deaminase and related metal-dependent	NA	NA	NA	NA	NA	NA	goose_te
goose_te_381	goose_te_01629	1730	1353	tet(30)	NA	NA	NA	NA	NA	NA	goose_te
goose_te_381	goose_te_01630	2566	1730	tet(30)	tet(30)	85.12	393.7	tetracycline antibiotic	antibiotic efflux	3000561	goose_te
goose_te_382	goose_te_01631	84	212	goose_te_216006	NA	NA	NA	NA	NA	NA	goose_te
goose_te_382	goose_te_01632	1052	531	tetR	NA	NA	NA	NA	NA	NA	goose_te
goose_te_382	goose_te_01633	1194	1994	tet(39)	tet(39)	99.6	467.6	tetracycline antibiotic	antibiotic efflux	3000566	goose_te
goose_te_382	goose_te_01634	1954	2427	tet(39)	tet(39)	100	282	tetracycline antibiotic	antibiotic efflux	3000566	goose_te
goose_te_382	goose_te_01635	3042	2656	981223.AIED01000077_gene668	NA	NA	NA	NA	NA	NA	goose_te
goose_te_384	goose_te_01640	311	472	goose_te_12385	NA	NA	NA	NA	NA	NA	goose_te
goose_te_384	goose_te_01641	954	445	tetA(P)	NA	NA	NA	NA	NA	NA	goose_te
goose_te_384	goose_te_01642	1421	981	tet(40)	tet(40)	31.09	52.8	tetracycline antibiotic	antibiotic efflux	3000567	goose_te
goose_te_384	goose_te_01643	1710	1414	tet(40)	NA	NA	NA	NA	NA	NA	goose_te
goose_te_384	goose_te_01644	2363	2016	General (non sugar-specific) component of the phosphoenolpyruvate-dependent sugar phosphotransferase system (sugar PTS). This major carbohydrate active-transport system catalyzes the phosphorylation of incoming sugar substrates concomitantly with their translocation across the cell membrane. Enzyme I transfers the phosphoryl group from phosphoenolpyruvate (PEP) to the phosphoryl carrier protein (…	NA	NA	NA	NA	NA	NA	goose_te
goose_te_384	goose_te_01645	2541	2413	goose_te_216006	NA	NA	NA	NA	NA	NA	goose_te
goose_te_390	goose_te_01667	708	469	tet(39)	tet(39)	65.38	92.8	tetracycline antibiotic	antibiotic efflux	3000566	goose_te
goose_te_390	goose_te_01668	991	755	tet(39)	tet(39)	80	100.1	tetracycline antibiotic	antibiotic efflux	3000566	goose_te
goose_te_390	goose_te_01669	1131	994	tet(39)	tet(39)	97.62	88.2	tetracycline antibiotic	antibiotic efflux	3000566	goose_te
goose_te_390	goose_te_01670	1554	1288	tet(39)	tet(39)	98.48	119.8	tetracycline antibiotic	antibiotic efflux	3000566	goose_te
goose_te_390	goose_te_01671	1575	1739	tetR	NA	NA	NA	NA	NA	NA	goose_te
goose_te_390	goose_te_01672	1750	1881	tetR	NA	NA	NA	NA	NA	NA	goose_te
goose_te_390	goose_te_01673	2000	2218	tetR	NA	NA	NA	NA	NA	NA	goose_te
goose_te_390	goose_te_01674	2838	3161	goose_te_01674	NA	NA	NA	NA	NA	NA	goose_te
goose_te_391	goose_te_01675	1424	1143	Major facilitator Superfamily	NA	NA	NA	NA	NA	NA	goose_te
goose_te_391	goose_te_01676	1643	1440	bcr-1	bcr-1	57.38	61.6	bicyclomycin	antibiotic efflux	3003801	goose_te
goose_te_397	goose_te_01699	84	212	goose_te_216006	NA	NA	NA	NA	NA	NA	goose_te
goose_te_397	goose_te_01700	359	511	goose_te_01729	NA	NA	NA	NA	NA	NA	goose_te
goose_te_397	goose_te_01701	946	728	tetR	NA	NA	NA	NA	NA	NA	goose_te
goose_te_397	goose_te_01702	1188	943	tetR	tetR	37.04	58.2	tetracycline antibiotic	antibiotic target alteration; antibiotic efflux	3003479	goose_te
goose_te_397	goose_te_01703	1372	1166	tetR	tetR	58	67.4	tetracycline antibiotic	antibiotic target alteration; antibiotic efflux	3003479	goose_te
goose_te_397	goose_te_01704	1393	1872	tet(39)	tet(39)	99.24	243	tetracycline antibiotic	antibiotic efflux	3000566	goose_te
goose_te_397	goose_te_01705	1830	2630	tet(39)	tet(39)	100	500.4	tetracycline antibiotic	antibiotic efflux	3000566	goose_te
goose_te_397	goose_te_01706	2772	2993	goose_te_240772	NA	NA	NA	NA	NA	NA	goose_te
goose_te_404	goose_te_01728	344	141	goose_te_13633	NA	NA	NA	NA	NA	NA	goose_te
goose_te_404	goose_te_01729	718	870	goose_te_01729	NA	NA	NA	NA	NA	NA	goose_te
goose_te_404	goose_te_01730	1727	1086	tetR	NA	NA	NA	NA	NA	NA	goose_te
goose_te_404	goose_te_01731	1748	2419	tet(39)	tet(39)	99.5	376.7	tetracycline antibiotic	antibiotic efflux	3000566	goose_te
goose_te_404	goose_te_01732	2403	2981	tet(39)	NA	NA	NA	NA	NA	NA	goose_te
goose_te_404	goose_te_01733	3220	3092	goose_te_216006	NA	NA	NA	NA	NA	NA	goose_te
goose_te_405	goose_te_01734	85	213	goose_te_216006	NA	NA	NA	NA	NA	NA	goose_te
goose_te_405	goose_te_01735	1810	2268	msbA	msbA	37.04	78.6	nitroimidazole antibiotic	antibiotic efflux	3003950	goose_te
goose_te_405	goose_te_01736	2450	2692	goose_te_01456	NA	NA	NA	NA	NA	NA	goose_te
goose_te_408	goose_te_01746	363	716	Initiator Replication protein	NA	NA	NA	NA	NA	NA	goose_te
goose_te_408	goose_te_01747	679	1134	Initiator Replication protein	NA	NA	NA	NA	NA	NA	goose_te
goose_te_408	goose_te_01748	1200	1541	525244.HMPREF0023_2088	NA	NA	NA	NA	NA	NA	goose_te
goose_te_408	goose_te_01749	1559	1750	575586.HMPREF0016_03297	NA	NA	NA	NA	NA	NA	goose_te
goose_te_408	goose_te_01750	2845	1979	tet(39)	tet(39)	100	543.5	tetracycline antibiotic	antibiotic efflux	3000566	goose_te
goose_te_408	goose_te_01751	3212	2790	tet(39)	NA	NA	NA	NA	NA	NA	goose_te
goose_te_408	goose_te_01752	3301	3876	tetR	NA	NA	NA	NA	NA	NA	goose_te
goose_te_408	goose_te_01753	4244	4092	goose_te_01729	NA	NA	NA	NA	NA	NA	goose_te
goose_te_410	goose_te_01758	481	68	Peptidase, S9A B C family, catalytic domain protein	NA	NA	NA	NA	NA	NA	goose_te
goose_te_410	goose_te_01759	1587	1054	GrpB protein	NA	NA	NA	NA	NA	NA	goose_te
goose_te_410	goose_te_01760	2441	1722	tetA(P)	NA	NA	NA	NA	NA	NA	goose_te
goose_te_410	goose_te_01761	2905	2432	tetA(P)	tetA(P)	45.27	136.3	tetracycline antibiotic	antibiotic efflux	3000180	goose_te
goose_te_412	goose_te_01767	70	198	goose_te_216006	NA	NA	NA	NA	NA	NA	goose_te
goose_te_412	goose_te_01768	427	2301	novA	novA	30.8	224.9	aminocoumarin antibiotic	antibiotic efflux	3002522	goose_te
goose_te_418	goose_te_01788	1395	1715	goose_te_01788	NA	NA	NA	NA	NA	NA	goose_te
goose_te_418	goose_te_01789	2318	1701	tetB(46)	tetB(46)	36.97	87.4	tetracycline antibiotic	antibiotic efflux	3004033	goose_te
goose_te_418	goose_te_01790	3432	3304	goose_te_216006	NA	NA	NA	NA	NA	NA	goose_te
goose_te_421	goose_te_01799	95	223	goose_te_216006	NA	NA	NA	NA	NA	NA	goose_te
goose_te_421	goose_te_01800	939	298	tetR	tetR	39.6	158.7	tetracycline antibiotic	antibiotic target alteration; antibiotic efflux	3003479	goose_te
goose_te_421	goose_te_01801	960	2192	tet(D)	NA	NA	NA	NA	NA	NA	goose_te
goose_te_421	goose_te_01802	2481	2705	goose_te_364354	NA	NA	NA	NA	NA	NA	goose_te
goose_te_424	goose_te_01811	84	212	goose_te_216006	NA	NA	NA	NA	NA	NA	goose_te
goose_te_424	goose_te_01812	773	1480	S4 RNA-binding domain	NA	NA	NA	NA	NA	NA	goose_te
goose_te_424	goose_te_01813	1495	2715	bcr-1	bcr-1	37.67	240.4	bicyclomycin	antibiotic efflux	3003801	goose_te
goose_te_424	goose_te_01814	3032	3262	goose_te_174913	NA	NA	NA	NA	NA	NA	goose_te
goose_te_427	goose_te_01823	1628	438	bcr-1	NA	NA	NA	NA	NA	NA	goose_te
goose_te_427	goose_te_01824	1699	2415	nalD	nalD	65.87	230.3	macrolide antibiotic; fluoroquinolone antibiotic; monobactam; carbapenem; cephalosporin; cephamycin; penam; tetracycline antibiotic; peptide antibiotic; aminocoumarin antibiotic; diaminopyrimidine antibiotic; sulfonamide antibiotic; phenicol antibiotic; penem	antibiotic efflux	3000819	goose_te
goose_te_427	goose_te_01825	2527	2399	goose_te_216006	NA	NA	NA	NA	NA	NA	goose_te
goose_te_433	goose_te_01852	312	503	981223.AIED01000077_gene668	NA	NA	NA	NA	NA	NA	goose_te
goose_te_433	goose_te_01853	1358	732	tet(39)	NA	NA	NA	NA	NA	NA	goose_te
goose_te_433	goose_te_01854	1963	1355	tet(39)	NA	NA	NA	NA	NA	NA	goose_te
goose_te_433	goose_te_01855	2106	2411	tetR	tetR	42.57	94.7	tetracycline antibiotic	antibiotic target alteration; antibiotic efflux	3003479	goose_te
goose_te_433	goose_te_01856	2408	2626	tetR	NA	NA	NA	NA	NA	NA	goose_te
goose_te_433	goose_te_01857	2869	2741	goose_te_216006	NA	NA	NA	NA	NA	NA	goose_te
goose_te_437	goose_te_01871	267	139	goose_te_01871	NA	NA	NA	NA	NA	NA	goose_te
goose_te_437	goose_te_01872	755	1090	Nitroreductase family	NA	NA	NA	NA	NA	NA	goose_te
goose_te_437	goose_te_01873	1881	1168	Major facilitator Superfamily	NA	NA	NA	NA	NA	NA	goose_te
goose_te_437	goose_te_01874	2181	1882	bcr-1	bcr-1	44.09	77.4	bicyclomycin	antibiotic efflux	3003801	goose_te
goose_te_437	goose_te_01875	2384	2178	Major facilitator Superfamily	NA	NA	NA	NA	NA	NA	goose_te
goose_te_439	goose_te_01877	84	212	goose_te_216006	NA	NA	NA	NA	NA	NA	goose_te
goose_te_439	goose_te_01878	1666	371	MCR-8.1	MCR-8.1	27.78	59.3	peptide antibiotic	antibiotic target alteration	3004516	goose_te
goose_te_450	goose_te_01921	84	212	goose_te_216006	NA	NA	NA	NA	NA	NA	goose_te
goose_te_450	goose_te_01922	1602	619	tet(39)	NA	NA	NA	NA	NA	NA	goose_te
goose_te_450	goose_te_01923	1623	1829	tetR	tetR	57.41	72	tetracycline antibiotic	antibiotic target alteration; antibiotic efflux	3003479	goose_te
goose_te_450	goose_te_01924	1861	2049	tetR	NA	NA	NA	NA	NA	NA	goose_te
goose_te_450	goose_te_01925	2046	2264	tetR	NA	NA	NA	NA	NA	NA	goose_te
goose_te_450	goose_te_01926	2882	3175	goose_te_01926	NA	NA	NA	NA	NA	NA	goose_te
goose_te_453	goose_te_01934	1205	771	tetA(P)	tetA(P)	30.36	56.2	tetracycline antibiotic	antibiotic efflux	3000180	goose_te
goose_te_453	goose_te_01935	2382	2182	General (non sugar-specific) component of the phosphoenolpyruvate-dependent sugar phosphotransferase system (sugar PTS). This major carbohydrate active-transport system catalyzes the phosphorylation of incoming sugar substrates concomitantly with their translocation across the cell membrane. Enzyme I transfers the phosphoryl group from phosphoenolpyruvate (PEP) to the phosphoryl carrier protein (…	NA	NA	NA	NA	NA	NA	goose_te
goose_te_453	goose_te_01936	2560	2432	goose_te_216006	NA	NA	NA	NA	NA	NA	goose_te
goose_te_466	goose_te_01982	84	212	goose_te_216006	NA	NA	NA	NA	NA	NA	goose_te
goose_te_466	goose_te_01983	242	628	981223.AIED01000077_gene668	NA	NA	NA	NA	NA	NA	goose_te
goose_te_466	goose_te_01984	2089	857	tet(D)	NA	NA	NA	NA	NA	NA	goose_te
goose_te_466	goose_te_01985	2110	2376	tetR	NA	NA	NA	NA	NA	NA	goose_te
goose_te_466	goose_te_01986	2348	2680	tetR	tetR	45.95	67.8	tetracycline antibiotic	antibiotic target alteration; antibiotic efflux	3003479	goose_te
goose_te_467	goose_te_01987	251	141	goose_te_75748	NA	NA	NA	NA	NA	NA	goose_te
goose_te_467	goose_te_01988	1260	727	GrpB protein	NA	NA	NA	NA	NA	NA	goose_te
goose_te_467	goose_te_01989	1900	1349	tetA(P)	tetA(P)	28.19	72.8	tetracycline antibiotic	antibiotic efflux	3000180	goose_te
goose_te_467	goose_te_01990	2621	1842	tetA(P)	tetA(P)	45.21	160.2	tetracycline antibiotic	antibiotic efflux	3000180	goose_te
goose_te_472	goose_te_02004	1413	781	tet(39)	tet(39)	100	401.7	tetracycline antibiotic	antibiotic efflux	3000566	goose_te
goose_te_472	goose_te_02005	1585	1367	tet(39)	tet(39)	100	102.4	tetracycline antibiotic	antibiotic efflux	3000566	goose_te
goose_te_472	goose_te_02006	1787	1545	tet(39)	NA	NA	NA	NA	NA	NA	goose_te
goose_te_472	goose_te_02007	1873	2214	tetR	tetR	53.25	93.6	tetracycline antibiotic	antibiotic target alteration; antibiotic efflux	3003479	goose_te
goose_te_472	goose_te_02008	2277	2149	goose_te_216006	NA	NA	NA	NA	NA	NA	goose_te
goose_te_477	goose_te_02024	606	142	tetR	tetR	55.77	114	tetracycline antibiotic	antibiotic target alteration; antibiotic efflux	3003479	goose_te
goose_te_477	goose_te_02025	691	1752	tet(30)	tet(30)	59.6	275.4	tetracycline antibiotic	antibiotic efflux	3000561	goose_te
goose_te_477	goose_te_02026	3024	2359	Amidohydrolase family	NA	NA	NA	NA	NA	NA	goose_te
goose_te_480	goose_te_02035	293	940	Transposase	NA	NA	NA	NA	NA	NA	goose_te
goose_te_480	goose_te_02036	937	1068	goose_te_08104	NA	NA	NA	NA	NA	NA	goose_te
goose_te_480	goose_te_02037	1095	1247	goose_te_01729	NA	NA	NA	NA	NA	NA	goose_te
goose_te_480	goose_te_02038	1681	1463	tetR	NA	NA	NA	NA	NA	NA	goose_te
goose_te_480	goose_te_02039	2103	1678	tetR	NA	NA	NA	NA	NA	NA	goose_te
goose_te_480	goose_te_02040	2124	3059	tet(39)	tet(39)	94.07	467.2	tetracycline antibiotic	antibiotic efflux	3000566	goose_te
goose_te_480	goose_te_02041	3001	3357	tet(39)	NA	NA	NA	NA	NA	NA	goose_te
goose_te_480	goose_te_02042	3777	3586	981223.AIED01000077_gene668	NA	NA	NA	NA	NA	NA	goose_te
goose_te_480	goose_te_02043	3952	3824	goose_te_216006	NA	NA	NA	NA	NA	NA	goose_te
goose_te_484	goose_te_02058	343	68	goose_te_07745	NA	NA	NA	NA	NA	NA	goose_te
goose_te_484	goose_te_02059	1812	580	tet(D)	NA	NA	NA	NA	NA	NA	goose_te
goose_te_484	goose_te_02060	1833	2240	tetR	NA	NA	NA	NA	NA	NA	goose_te
goose_te_484	goose_te_02061	2191	2487	tetR	tetR	29.87	37.7	tetracycline antibiotic	antibiotic target alteration; antibiotic efflux	3003479	goose_te
goose_te_484	goose_te_02062	2599	2471	goose_te_216006	NA	NA	NA	NA	NA	NA	goose_te
goose_te_486	goose_te_02068	355	2859	evgS	evgS	26.67	80.5	macrolide antibiotic; fluoroquinolone antibiotic; penam; tetracycline antibiotic	antibiotic efflux	3000833	goose_te
goose_te_491	goose_te_02083	883	1434	Nitroreductase family	NA	NA	NA	NA	NA	NA	goose_te
goose_te_491	goose_te_02084	1925	1512	Major facilitator Superfamily	NA	NA	NA	NA	NA	NA	goose_te
goose_te_491	goose_te_02085	2731	1907	bcr-1	bcr-1	42.19	152.9	bicyclomycin	antibiotic efflux	3003801	goose_te
goose_te_491	goose_te_02086	2941	2813	goose_te_216006	NA	NA	NA	NA	NA	NA	goose_te
goose_te_495	goose_te_02098	322	143	goose_te_192864	NA	NA	NA	NA	NA	NA	goose_te
goose_te_495	goose_te_02099	936	769	tet(39)	tet(39)	98.08	101.3	tetracycline antibiotic	antibiotic efflux	3000566	goose_te
goose_te_495	goose_te_02100	1190	903	tet(39)	tet(39)	68.18	103.2	tetracycline antibiotic	antibiotic efflux	3000566	goose_te
goose_te_495	goose_te_02101	1422	1183	tet(39)	NA	NA	NA	NA	NA	NA	goose_te
goose_te_495	goose_te_02102	1798	1376	tet(39)	NA	NA	NA	NA	NA	NA	goose_te
goose_te_495	goose_te_02103	1886	2152	tetR	NA	NA	NA	NA	NA	NA	goose_te
goose_te_495	goose_te_02104	2290	2162	goose_te_216006	NA	NA	NA	NA	NA	NA	goose_te
goose_te_496	goose_te_02105	271	68	goose_te_371849	NA	NA	NA	NA	NA	NA	goose_te
goose_te_496	goose_te_02106	885	292	tetA(P)	NA	NA	NA	NA	NA	NA	goose_te
goose_te_496	goose_te_02107	1741	836	tetA(P)	tetA(P)	34.18	109.8	tetracycline antibiotic	antibiotic efflux	3000180	goose_te
goose_te_496	goose_te_02108	2525	1770	General (non sugar-specific) component of the phosphoenolpyruvate-dependent sugar phosphotransferase system (sugar PTS). This major carbohydrate active-transport system catalyzes the phosphorylation of incoming sugar substrates concomitantly with their translocation across the cell membrane. Enzyme I transfers the phosphoryl group from phosphoenolpyruvate (PEP) to the phosphoryl carrier protein (…	NA	NA	NA	NA	NA	NA	goose_te
goose_te_496	goose_te_02109	2784	2656	goose_te_216006	NA	NA	NA	NA	NA	NA	goose_te
goose_te_500	goose_te_02123	84	212	goose_te_216006	NA	NA	NA	NA	NA	NA	goose_te
goose_te_500	goose_te_02124	335	838	bcr-1	bcr-1	47.8	142.9	bicyclomycin	antibiotic efflux	3003801	goose_te
goose_te_500	goose_te_02125	968	1510	Major facilitator Superfamily	NA	NA	NA	NA	NA	NA	goose_te
goose_te_500	goose_te_02126	1921	1586	Nitroreductase family	NA	NA	NA	NA	NA	NA	goose_te
goose_te_501	goose_te_02127	559	443	Major facilitator Superfamily	NA	NA	NA	NA	NA	NA	goose_te
goose_te_501	goose_te_02128	800	552	Major facilitator Superfamily	NA	NA	NA	NA	NA	NA	goose_te
goose_te_501	goose_te_02129	1452	748	bcr-1	bcr-1	38.22	130.6	bicyclomycin	antibiotic efflux	3003801	goose_te
goose_te_504	goose_te_02139	81	209	goose_te_216006	NA	NA	NA	NA	NA	NA	goose_te
goose_te_504	goose_te_02140	239	715	575586.HMPREF0016_03297	NA	NA	NA	NA	NA	NA	goose_te
goose_te_504	goose_te_02141	1596	970	tet(39)	NA	NA	NA	NA	NA	NA	goose_te
goose_te_504	goose_te_02142	1835	1593	tet(39)	tet(39)	90.67	137.5	tetracycline antibiotic	antibiotic efflux	3000566	goose_te
goose_te_504	goose_te_02143	1968	1780	tet(39)	tet(39)	92.45	98.6	tetracycline antibiotic	antibiotic efflux	3000566	goose_te
goose_te_504	goose_te_02144	2203	1961	tet(39)	tet(39)	98.28	104.8	tetracycline antibiotic	antibiotic efflux	3000566	goose_te
goose_te_504	goose_te_02145	2224	2466	tetR	NA	NA	NA	NA	NA	NA	goose_te
goose_te_513	goose_te_02177	819	730	tet(39)	NA	NA	NA	NA	NA	NA	goose_te
goose_te_513	goose_te_02178	1651	905	tet(39)	tet(39)	74.59	309.3	tetracycline antibiotic	antibiotic efflux	3000566	goose_te
goose_te_513	goose_te_02179	2075	1770	tet(39)	tet(39)	97.83	84	tetracycline antibiotic	antibiotic efflux	3000566	goose_te
goose_te_513	goose_te_02180	2207	2626	tetR	NA	NA	NA	NA	NA	NA	goose_te
goose_te_513	goose_te_02181	2853	2725	goose_te_216006	NA	NA	NA	NA	NA	NA	goose_te
goose_te_518	goose_te_02198	84	224	goose_te_123265	NA	NA	NA	NA	NA	NA	goose_te
goose_te_518	goose_te_02199	369	196	tetR	tetR	42.11	38.1	tetracycline antibiotic	antibiotic target alteration; antibiotic efflux	3003479	goose_te
goose_te_518	goose_te_02200	572	697	tet(39)	tet(39)	95.65	39.3	tetracycline antibiotic	antibiotic efflux	3000566	goose_te
goose_te_518	goose_te_02201	690	1127	tet(39)	tet(39)	97.16	269.6	tetracycline antibiotic	antibiotic efflux	3000566	goose_te
goose_te_518	goose_te_02202	1574	1723	tet(39)	tet(39)	89.13	77	tetracycline antibiotic	antibiotic efflux	3000566	goose_te
goose_te_518	goose_te_02203	2080	2277	goose_te_02203	NA	NA	NA	NA	NA	NA	goose_te
goose_te_530	goose_te_02249	85	213	goose_te_225844	NA	NA	NA	NA	NA	NA	goose_te
goose_te_530	goose_te_02250	1037	567	Initiator Replication protein	NA	NA	NA	NA	NA	NA	goose_te
goose_te_530	goose_te_02251	2067	1789	tet(39)	NA	NA	NA	NA	NA	NA	goose_te
goose_te_530	goose_te_02252	2366	2037	tet(39)	tet(39)	81.25	118.2	tetracycline antibiotic	antibiotic efflux	3000566	goose_te
goose_te_530	goose_te_02253	2787	2461	tet(39)	tet(39)	90.65	192.6	tetracycline antibiotic	antibiotic efflux	3000566	goose_te
goose_te_530	goose_te_02254	2981	2784	tet(39)	tet(39)	93.75	86.3	tetracycline antibiotic	antibiotic efflux	3000566	goose_te
goose_te_530	goose_te_02255	3046	3288	goose_te_02255	NA	NA	NA	NA	NA	NA	goose_te
goose_te_534	goose_te_02268	911	615	tet(39)	tet(39)	88.89	148.3	tetracycline antibiotic	antibiotic efflux	3000566	goose_te
goose_te_534	goose_te_02269	1162	890	tet(39)	NA	NA	NA	NA	NA	NA	goose_te
goose_te_534	goose_te_02270	1818	1270	tet(39)	tet(39)	96.39	303.9	tetracycline antibiotic	antibiotic efflux	3000566	goose_te
goose_te_534	goose_te_02271	1839	1970	tetR	NA	NA	NA	NA	NA	NA	goose_te
goose_te_534	goose_te_02272	2014	2265	tetR	tetR	40.96	71.6	tetracycline antibiotic	antibiotic target alteration; antibiotic efflux	3003479	goose_te
goose_te_534	goose_te_02273	2262	2408	Tetracyclin repressor, C-terminal all-alpha domain	NA	NA	NA	NA	NA	NA	goose_te
goose_te_534	goose_te_02274	2929	2801	goose_te_216006	NA	NA	NA	NA	NA	NA	goose_te
goose_te_535	goose_te_02275	1197	847	tet(39)	tet(39)	100	198.7	tetracycline antibiotic	antibiotic efflux	3000566	goose_te
goose_te_535	goose_te_02276	1423	1226	tet(39)	NA	NA	NA	NA	NA	NA	goose_te
goose_te_535	goose_te_02277	1873	1571	tet(39)	NA	NA	NA	NA	NA	NA	goose_te
goose_te_535	goose_te_02278	2073	1888	tet(39)	NA	NA	NA	NA	NA	NA	goose_te
goose_te_535	goose_te_02279	2094	2753	tetR	NA	NA	NA	NA	NA	NA	goose_te
goose_te_535	goose_te_02280	3184	3044	goose_te_10241	NA	NA	NA	NA	NA	NA	goose_te
goose_te_548	goose_te_02331	84	212	goose_te_216006	NA	NA	NA	NA	NA	NA	goose_te
goose_te_548	goose_te_02332	242	364	goose_te_212749	NA	NA	NA	NA	NA	NA	goose_te
goose_te_548	goose_te_02333	489	400	tet(39)	NA	NA	NA	NA	NA	NA	goose_te
goose_te_548	goose_te_02334	1134	523	tet(39)	tet(39)	99.5	388.7	tetracycline antibiotic	antibiotic efflux	3000566	goose_te
goose_te_548	goose_te_02335	1631	1158	tet(39)	tet(39)	90.23	205.3	tetracycline antibiotic	antibiotic efflux	3000566	goose_te
goose_te_548	goose_te_02336	1653	2249	tetR	NA	NA	NA	NA	NA	NA	goose_te
goose_te_548	goose_te_02337	2661	2509	goose_te_01729	NA	NA	NA	NA	NA	NA	goose_te
goose_te_549	goose_te_02338	84	212	goose_te_216006	NA	NA	NA	NA	NA	NA	goose_te
goose_te_549	goose_te_02339	259	450	981223.AIED01000077_gene668	NA	NA	NA	NA	NA	NA	goose_te
goose_te_549	goose_te_02340	1035	679	tet(39)	NA	NA	NA	NA	NA	NA	goose_te
goose_te_549	goose_te_02341	1912	977	tet(39)	tet(39)	95.19	481.1	tetracycline antibiotic	antibiotic efflux	3000566	goose_te
goose_te_549	goose_te_02342	1933	2529	tetR	NA	NA	NA	NA	NA	NA	goose_te
goose_te_549	goose_te_02343	2942	2790	goose_te_01729	NA	NA	NA	NA	NA	NA	goose_te
goose_te_549	goose_te_02344	3099	2920	goose_te_01089	NA	NA	NA	NA	NA	NA	goose_te
goose_te_549	goose_te_02345	3767	3096	Transposase	NA	NA	NA	NA	NA	NA	goose_te
goose_te_551	goose_te_02350	319	654	Nitroreductase family	NA	NA	NA	NA	NA	NA	goose_te
goose_te_551	goose_te_02351	980	732	Major facilitator Superfamily	NA	NA	NA	NA	NA	NA	goose_te
goose_te_551	goose_te_02352	1947	928	bcr-1	bcr-1	40.34	169.5	bicyclomycin	antibiotic efflux	3003801	goose_te
goose_te_551	goose_te_02353	2152	2541	FUSC-like inner membrane protein yccS	NA	NA	NA	NA	NA	NA	goose_te
goose_te_551	goose_te_02354	2679	2551	goose_te_216006	NA	NA	NA	NA	NA	NA	goose_te
goose_te_553	goose_te_02359	368	1297	Initiator Replication protein	NA	NA	NA	NA	NA	NA	goose_te
goose_te_553	goose_te_02360	1363	1911	575586.HMPREF0016_03297	NA	NA	NA	NA	NA	NA	goose_te
goose_te_553	goose_te_02361	2368	2159	tet(39)	NA	NA	NA	NA	NA	NA	goose_te
goose_te_553	goose_te_02362	2562	2365	tet(39)	tet(39)	91.38	104.8	tetracycline antibiotic	antibiotic efflux	3000566	goose_te
goose_te_553	goose_te_02363	2881	2519	tet(39)	tet(39)	97.83	178.7	tetracycline antibiotic	antibiotic efflux	3000566	goose_te
goose_te_553	goose_te_02364	3261	2950	tet(39)	tet(39)	87.5	130.6	tetracycline antibiotic	antibiotic efflux	3000566	goose_te
goose_te_553	goose_te_02365	3329	3721	tetR	NA	NA	NA	NA	NA	NA	goose_te
goose_te_553	goose_te_02366	3833	3705	goose_te_216006	NA	NA	NA	NA	NA	NA	goose_te
goose_te_554	goose_te_02367	84	212	goose_te_216006	NA	NA	NA	NA	NA	NA	goose_te
goose_te_554	goose_te_02368	1172	531	tetR	NA	NA	NA	NA	NA	NA	goose_te
goose_te_554	goose_te_02369	1193	2176	tet(39)	tet(39)	99.68	584.7	tetracycline antibiotic	antibiotic efflux	3000566	goose_te
goose_te_554	goose_te_02370	2131	2448	tet(39)	tet(39)	91.01	150.6	tetracycline antibiotic	antibiotic efflux	3000566	goose_te
goose_te_554	goose_te_02371	2593	2462	goose_te_13932	NA	NA	NA	NA	NA	NA	goose_te
goose_te_554	goose_te_02372	3042	2656	981223.AIED01000077_gene668	NA	NA	NA	NA	NA	NA	goose_te
goose_te_563	goose_te_02401	664	527	goose_te_02401	NA	NA	NA	NA	NA	NA	goose_te
goose_te_563	goose_te_02402	1635	664	bcr-1	bcr-1	40.62	175.6	bicyclomycin	antibiotic efflux	3003801	goose_te
goose_te_563	goose_te_02403	1840	2808	FUSC-like inner membrane protein yccS	NA	NA	NA	NA	NA	NA	goose_te
goose_te_568	goose_te_02419	338	841	tet(39)	tet(39)	95.86	252.7	tetracycline antibiotic	antibiotic efflux	3000566	goose_te
goose_te_568	goose_te_02420	838	990	tet(39)	tet(39)	91.18	60.8	tetracycline antibiotic	antibiotic efflux	3000566	goose_te
goose_te_568	goose_te_02421	1067	1243	tet(39)	tet(39)	100	112.8	tetracycline antibiotic	antibiotic efflux	3000566	goose_te
goose_te_568	goose_te_02422	1236	1418	tet(39)	tet(39)	100	104.4	tetracycline antibiotic	antibiotic efflux	3000566	goose_te
goose_te_568	goose_te_02423	3255	3127	goose_te_216006	NA	NA	NA	NA	NA	NA	goose_te
goose_te_572	goose_te_02436	84	212	goose_te_216006	NA	NA	NA	NA	NA	NA	goose_te
goose_te_572	goose_te_02437	653	1393	tetA(P)	tetA(P)	43.4	191.8	tetracycline antibiotic	antibiotic efflux	3000180	goose_te
goose_te_572	goose_te_02438	1536	1838	tetA(P)	NA	NA	NA	NA	NA	NA	goose_te
goose_te_572	goose_te_02439	1973	2506	GrpB protein	NA	NA	NA	NA	NA	NA	goose_te
goose_te_572	goose_te_02440	2506	2865	Cupin domain	NA	NA	NA	NA	NA	NA	goose_te
goose_te_572	goose_te_02441	2981	3091	goose_te_75748	NA	NA	NA	NA	NA	NA	goose_te
goose_te_577	goose_te_02464	84	212	goose_te_216006	NA	NA	NA	NA	NA	NA	goose_te
goose_te_577	goose_te_02465	935	447	threonine efflux protein	NA	NA	NA	NA	NA	NA	goose_te
goose_te_577	goose_te_02466	958	1614	tet(41)	tet(41)	32.24	69.7	tetracycline antibiotic	antibiotic efflux	3000569	goose_te
goose_te_577	goose_te_02467	1614	1859	goose_te_02467	NA	NA	NA	NA	NA	NA	goose_te
goose_te_577	goose_te_02468	2505	2699	goose_te_273015	NA	NA	NA	NA	NA	NA	goose_te
goose_te_579	goose_te_02473	294	142	goose_te_210756	NA	NA	NA	NA	NA	NA	goose_te
goose_te_579	goose_te_02474	1483	1154	tet(39)	NA	NA	NA	NA	NA	NA	goose_te
goose_te_579	goose_te_02475	1779	1594	tet(39)	tet(39)	100	73.6	tetracycline antibiotic	antibiotic efflux	3000566	goose_te
goose_te_579	goose_te_02476	2039	1779	tet(39)	NA	NA	NA	NA	NA	NA	goose_te
goose_te_579	goose_te_02477	2058	2237	Tetracyclin repressor, C-terminal all-alpha domain	NA	NA	NA	NA	NA	NA	goose_te
goose_te_579	goose_te_02478	2227	2400	tetR	tetR	45.28	62.8	tetracycline antibiotic	antibiotic target alteration; antibiotic efflux	3003479	goose_te
goose_te_579	goose_te_02479	2717	2619	goose_te_116834	NA	NA	NA	NA	NA	NA	goose_te
goose_te_580	goose_te_02480	168	539	981223.AIED01000077_gene668	NA	NA	NA	NA	NA	NA	goose_te
goose_te_580	goose_te_02481	1346	768	tet(39)	NA	NA	NA	NA	NA	NA	goose_te
goose_te_580	goose_te_02482	1498	1343	tet(39)	tet(39)	100	92.8	tetracycline antibiotic	antibiotic efflux	3000566	goose_te
goose_te_580	goose_te_02483	1671	1495	tet(39)	NA	NA	NA	NA	NA	NA	goose_te
goose_te_580	goose_te_02484	1999	1814	tet(39)	NA	NA	NA	NA	NA	NA	goose_te
goose_te_580	goose_te_02485	2246	2118	goose_te_216006	NA	NA	NA	NA	NA	NA	goose_te
goose_te_583	goose_te_02495	229	741	Initiator Replication protein	NA	NA	NA	NA	NA	NA	goose_te
goose_te_583	goose_te_02496	883	1404	981223.AIED01000077_gene668	NA	NA	NA	NA	NA	NA	goose_te
goose_te_583	goose_te_02497	2607	1906	tet(39)	tet(39)	83.04	325.5	tetracycline antibiotic	antibiotic efflux	3000566	goose_te
goose_te_583	goose_te_02498	2779	2594	tet(39)	NA	NA	NA	NA	NA	NA	goose_te
goose_te_583	goose_te_02499	2847	2993	Tetracyclin repressor, C-terminal all-alpha domain	NA	NA	NA	NA	NA	NA	goose_te
goose_te_583	goose_te_02500	3131	3003	goose_te_216006	NA	NA	NA	NA	NA	NA	goose_te
goose_te_589	goose_te_02520	84	212	goose_te_216006	NA	NA	NA	NA	NA	NA	goose_te
goose_te_589	goose_te_02521	675	559	Tetracyclin repressor, C-terminal all-alpha domain	NA	NA	NA	NA	NA	NA	goose_te
goose_te_589	goose_te_02522	1088	720	tetR	tetR	43.81	102.4	tetracycline antibiotic	antibiotic target alteration; antibiotic efflux	3003479	goose_te
goose_te_589	goose_te_02523	1230	1526	tet(39)	NA	NA	NA	NA	NA	NA	goose_te
goose_te_589	goose_te_02524	1513	1779	tet(39)	tet(39)	100	130.6	tetracycline antibiotic	antibiotic efflux	3000566	goose_te
goose_te_589	goose_te_02525	1840	2127	tet(39)	tet(39)	100	161.4	tetracycline antibiotic	antibiotic efflux	3000566	goose_te
goose_te_589	goose_te_02526	2094	2468	tet(39)	NA	NA	NA	NA	NA	NA	goose_te
goose_te_591	goose_te_02529	736	131	tetR	tetR	46.36	151.4	tetracycline antibiotic	antibiotic target alteration; antibiotic efflux	3003479	goose_te
goose_te_591	goose_te_02530	757	1989	tet(D)	NA	NA	NA	NA	NA	NA	goose_te
goose_te_591	goose_te_02531	2380	2568	goose_te_00833	NA	NA	NA	NA	NA	NA	goose_te
goose_te_594	goose_te_02537	84	212	goose_te_216006	NA	NA	NA	NA	NA	NA	goose_te
goose_te_594	goose_te_02538	407	222	Tetracyclin repressor, C-terminal all-alpha domain	NA	NA	NA	NA	NA	NA	goose_te
goose_te_594	goose_te_02539	856	374	tetR	tetR	47.22	143.3	tetracycline antibiotic	antibiotic target alteration; antibiotic efflux	3003479	goose_te
goose_te_594	goose_te_02540	877	1902	tet(39)	NA	NA	NA	NA	NA	NA	goose_te
goose_te_594	goose_te_02541	1886	2110	tet(39)	NA	NA	NA	NA	NA	NA	goose_te
goose_te_610	goose_te_02603	798	286	tetA(P)	tetA(P)	28.78	68.6	tetracycline antibiotic	antibiotic efflux	3000180	goose_te
goose_te_611	goose_te_02604	256	68	goose_te_72337	NA	NA	NA	NA	NA	NA	goose_te
goose_te_611	goose_te_02605	1437	436	bcr-1	bcr-1	37.35	156.4	bicyclomycin	antibiotic efflux	3003801	goose_te
goose_te_611	goose_te_02606	1640	1434	bcr-1	NA	NA	NA	NA	NA	NA	goose_te
goose_te_619	goose_te_02639	427	636	575586.HMPREF0016_03297	NA	NA	NA	NA	NA	NA	goose_te
goose_te_619	goose_te_02640	1345	848	tet(39)	NA	NA	NA	NA	NA	NA	goose_te
goose_te_619	goose_te_02641	2080	1523	tet(39)	tet(39)	98.19	310.8	tetracycline antibiotic	antibiotic efflux	3000566	goose_te
goose_te_619	goose_te_02642	2100	2306	tetR	NA	NA	NA	NA	NA	NA	goose_te
goose_te_619	goose_te_02643	2303	2509	tetR	tetR	45.45	57.4	tetracycline antibiotic	antibiotic target alteration; antibiotic efflux	3003479	goose_te
goose_te_619	goose_te_02644	2460	2744	tetR	tetR	31.46	48.9	tetracycline antibiotic	antibiotic target alteration; antibiotic efflux	3003479	goose_te
goose_te_619	goose_te_02645	3189	3061	goose_te_216006	NA	NA	NA	NA	NA	NA	goose_te
goose_te_626	goose_te_02666	518	823	Initiator Replication protein	NA	NA	NA	NA	NA	NA	goose_te
goose_te_626	goose_te_02667	889	1437	575586.HMPREF0016_03297	NA	NA	NA	NA	NA	NA	goose_te
goose_te_626	goose_te_02668	1892	1665	tet(39)	NA	NA	NA	NA	NA	NA	goose_te
goose_te_626	goose_te_02669	2152	1889	tet(39)	tet(39)	100	131.7	tetracycline antibiotic	antibiotic efflux	3000566	goose_te
goose_te_626	goose_te_02670	2399	2097	tet(39)	NA	NA	NA	NA	NA	NA	goose_te
goose_te_626	goose_te_02671	2785	2351	tet(39)	tet(39)	99.22	247.3	tetracycline antibiotic	antibiotic efflux	3000566	goose_te
goose_te_626	goose_te_02672	3135	3007	goose_te_216006	NA	NA	NA	NA	NA	NA	goose_te
goose_te_630	goose_te_02685	84	212	goose_te_216006	NA	NA	NA	NA	NA	NA	goose_te
goose_te_630	goose_te_02686	963	559	tetR	NA	NA	NA	NA	NA	NA	goose_te
goose_te_630	goose_te_02687	1261	1025	tetR	NA	NA	NA	NA	NA	NA	goose_te
goose_te_630	goose_te_02688	1329	1703	tet(39)	NA	NA	NA	NA	NA	NA	goose_te
goose_te_630	goose_te_02689	1715	2224	tet(39)	tet(39)	99.4	323.2	tetracycline antibiotic	antibiotic efflux	3000566	goose_te
goose_te_630	goose_te_02690	2221	2445	tet(39)	tet(39)	98.67	138.3	tetracycline antibiotic	antibiotic efflux	3000566	goose_te
goose_te_630	goose_te_02691	2474	2659	goose_te_20481	NA	NA	NA	NA	NA	NA	goose_te
goose_te_632	goose_te_02695	558	154	tetR	tetR	50.48	120.9	tetracycline antibiotic	antibiotic target alteration; antibiotic efflux	3003479	goose_te
goose_te_632	goose_te_02696	646	1068	tet(39)	NA	NA	NA	NA	NA	NA	goose_te
goose_te_632	goose_te_02697	1148	1393	tet(39)	tet(39)	100	145.6	tetracycline antibiotic	antibiotic efflux	3000566	goose_te
goose_te_632	goose_te_02698	1524	1880	tet(39)	tet(39)	98.31	221.1	tetracycline antibiotic	antibiotic efflux	3000566	goose_te
goose_te_632	goose_te_02699	2725	2597	goose_te_216006	NA	NA	NA	NA	NA	NA	goose_te
goose_te_636	goose_te_02713	265	68	goose_te_21665	NA	NA	NA	NA	NA	NA	goose_te
goose_te_636	goose_te_02714	1086	730	tet(39)	NA	NA	NA	NA	NA	NA	goose_te
goose_te_636	goose_te_02715	1759	1487	tet(39)	tet(39)	97.75	169.5	tetracycline antibiotic	antibiotic efflux	3000566	goose_te
goose_te_636	goose_te_02716	1959	1774	tet(39)	tet(39)	100	48.1	tetracycline antibiotic	antibiotic efflux	3000566	goose_te
goose_te_636	goose_te_02717	1980	2621	tetR	NA	NA	NA	NA	NA	NA	goose_te
goose_te_636	goose_te_02718	2865	2680	goose_te_02718	NA	NA	NA	NA	NA	NA	goose_te
goose_te_638	goose_te_02723	741	544	Tetracyclin repressor, C-terminal all-alpha domain	NA	NA	NA	NA	NA	NA	goose_te
goose_te_638	goose_te_02724	1012	725	tetR	NA	NA	NA	NA	NA	NA	goose_te
goose_te_638	goose_te_02725	1250	981	tetR	NA	NA	NA	NA	NA	NA	goose_te
goose_te_638	goose_te_02726	1578	1718	tet(39)	tet(39)	97.14	70.9	tetracycline antibiotic	antibiotic efflux	3000566	goose_te
goose_te_638	goose_te_02727	1702	1884	tet(39)	tet(39)	84	86.7	tetracycline antibiotic	antibiotic efflux	3000566	goose_te
goose_te_638	goose_te_02728	2120	2305	tet(39)	NA	NA	NA	NA	NA	NA	goose_te
goose_te_638	goose_te_02729	2339	2452	tet(39)	NA	NA	NA	NA	NA	NA	goose_te
goose_te_638	goose_te_02730	3020	3241	goose_te_02730	NA	NA	NA	NA	NA	NA	goose_te
goose_te_639	goose_te_02731	319	68	goose_te_07777	NA	NA	NA	NA	NA	NA	goose_te
goose_te_639	goose_te_02732	390	521	goose_te_13932	NA	NA	NA	NA	NA	NA	goose_te
goose_te_639	goose_te_02733	1030	557	tet(39)	tet(39)	100	255	tetracycline antibiotic	antibiotic efflux	3000566	goose_te
goose_te_639	goose_te_02734	1650	1186	tet(39)	NA	NA	NA	NA	NA	NA	goose_te
goose_te_639	goose_te_02735	1766	1978	tetR	tetR	56.41	50.1	tetracycline antibiotic	antibiotic target alteration; antibiotic efflux	3003479	goose_te
goose_te_642	goose_te_02745	84	212	goose_te_216006	NA	NA	NA	NA	NA	NA	goose_te
goose_te_642	goose_te_02746	240	737	Cytosine deaminase and related metal-dependent	NA	NA	NA	NA	NA	NA	goose_te
goose_te_642	goose_te_02747	1866	1144	tet(30)	tet(30)	88.7	190.7	tetracycline antibiotic	antibiotic efflux	3000561	goose_te
goose_te_644	goose_te_02752	441	821	Initiator Replication protein	NA	NA	NA	NA	NA	NA	goose_te
goose_te_644	goose_te_02753	887	1327	575586.HMPREF0016_03297	NA	NA	NA	NA	NA	NA	goose_te
goose_te_644	goose_te_02754	2019	1696	tet(39)	NA	NA	NA	NA	NA	NA	goose_te
goose_te_644	goose_te_02755	2398	1961	tet(39)	tet(39)	93.33	244.2	tetracycline antibiotic	antibiotic efflux	3000566	goose_te
goose_te_644	goose_te_02756	2895	2410	tet(39)	NA	NA	NA	NA	NA	NA	goose_te
goose_te_644	goose_te_02757	3138	3010	goose_te_216006	NA	NA	NA	NA	NA	NA	goose_te
goose_te_654	goose_te_02787	271	68	goose_te_371849	NA	NA	NA	NA	NA	NA	goose_te
goose_te_654	goose_te_02788	885	292	tetA(P)	NA	NA	NA	NA	NA	NA	goose_te
goose_te_654	goose_te_02789	1328	870	tet(40)	NA	NA	NA	NA	NA	NA	goose_te
goose_te_654	goose_te_02790	1740	1270	tetA(P)	tetA(P)	35.38	39.7	tetracycline antibiotic	antibiotic efflux	3000180	goose_te
goose_te_654	goose_te_02791	2524	2162	General (non sugar-specific) component of the phosphoenolpyruvate-dependent sugar phosphotransferase system (sugar PTS). This major carbohydrate active-transport system catalyzes the phosphorylation of incoming sugar substrates concomitantly with their translocation across the cell membrane. Enzyme I transfers the phosphoryl group from phosphoenolpyruvate (PEP) to the phosphoryl carrier protein (…	NA	NA	NA	NA	NA	NA	goose_te
goose_te_656	goose_te_02795	904	746	tet(39)	tet(39)	100	69.7	tetracycline antibiotic	antibiotic efflux	3000566	goose_te
goose_te_656	goose_te_02796	1115	870	tet(39)	tet(39)	96.77	129	tetracycline antibiotic	antibiotic efflux	3000566	goose_te
goose_te_656	goose_te_02797	1466	1143	tet(39)	tet(39)	98.72	147.1	tetracycline antibiotic	antibiotic efflux	3000566	goose_te
goose_te_656	goose_te_02798	1791	1555	tet(39)	NA	NA	NA	NA	NA	NA	goose_te
goose_te_656	goose_te_02799	1812	1973	tetR	tetR	55.88	43.1	tetracycline antibiotic	antibiotic target alteration; antibiotic efflux	3003479	goose_te
goose_te_656	goose_te_02800	2012	2212	tetR	tetR	40.98	47.4	tetracycline antibiotic	antibiotic target alteration; antibiotic efflux	3003479	goose_te
goose_te_657	goose_te_02801	83	211	goose_te_216006	NA	NA	NA	NA	NA	NA	goose_te
goose_te_657	goose_te_02802	1234	560	tetR	NA	NA	NA	NA	NA	NA	goose_te
goose_te_657	goose_te_02803	1302	1736	tet(39)	NA	NA	NA	NA	NA	NA	goose_te
goose_te_657	goose_te_02804	1733	2170	tet(39)	tet(39)	86.99	197.6	tetracycline antibiotic	antibiotic efflux	3000566	goose_te
goose_te_657	goose_te_02805	2124	2342	tet(39)	tet(39)	100	87.4	tetracycline antibiotic	antibiotic efflux	3000566	goose_te
goose_te_657	goose_te_02806	3088	3189	goose_te_180773	NA	NA	NA	NA	NA	NA	goose_te
goose_te_662	goose_te_02819	84	212	goose_te_216006	NA	NA	NA	NA	NA	NA	goose_te
goose_te_662	goose_te_02820	262	690	General (non sugar-specific) component of the phosphoenolpyruvate-dependent sugar phosphotransferase system (sugar PTS). This major carbohydrate active-transport system catalyzes the phosphorylation of incoming sugar substrates concomitantly with their translocation across the cell membrane. Enzyme I transfers the phosphoryl group from phosphoenolpyruvate (PEP) to the phosphoryl carrier protein (…	NA	NA	NA	NA	NA	NA	goose_te
goose_te_662	goose_te_02821	720	1766	tetA(P)	tetA(P)	34.43	150.6	tetracycline antibiotic	antibiotic efflux	3000180	goose_te
goose_te_662	goose_te_02822	1748	2170	tetA(P)	NA	NA	NA	NA	NA	NA	goose_te
goose_te_662	goose_te_02823	2320	2159	goose_te_12385	NA	NA	NA	NA	NA	NA	goose_te
goose_te_665	goose_te_02832	84	212	goose_te_216006	NA	NA	NA	NA	NA	NA	goose_te
goose_te_665	goose_te_02833	1029	409	tetR	NA	NA	NA	NA	NA	NA	goose_te
goose_te_665	goose_te_02834	1225	1536	tet(39)	tet(39)	60.81	75.9	tetracycline antibiotic	antibiotic efflux	3000566	goose_te
goose_te_665	goose_te_02835	1675	1845	tet(39)	tet(39)	100	100.9	tetracycline antibiotic	antibiotic efflux	3000566	goose_te
goose_te_665	goose_te_02836	2747	2902	goose_te_18503	NA	NA	NA	NA	NA	NA	goose_te
goose_te_676	goose_te_02879	233	619	981223.AIED01000077_gene668	NA	NA	NA	NA	NA	NA	goose_te
goose_te_676	goose_te_02880	2080	848	tet(D)	NA	NA	NA	NA	NA	NA	goose_te
goose_te_676	goose_te_02881	2226	2747	tetR	tetR	38.6	136	tetracycline antibiotic	antibiotic target alteration; antibiotic efflux	3003479	goose_te
goose_te_676	goose_te_02882	3194	3066	goose_te_216006	NA	NA	NA	NA	NA	NA	goose_te
goose_te_688	goose_te_02922	84	212	goose_te_216006	NA	NA	NA	NA	NA	NA	goose_te
goose_te_688	goose_te_02923	1081	290	Initiator Replication protein	NA	NA	NA	NA	NA	NA	goose_te
goose_te_688	goose_te_02924	2348	1962	tet(39)	NA	NA	NA	NA	NA	NA	goose_te
goose_te_688	goose_te_02925	3193	2342	tet(39)	tet(39)	99.58	450.7	tetracycline antibiotic	antibiotic efflux	3000566	goose_te
goose_te_688	goose_te_02926	3214	3873	tetR	tetR	40.76	167.9	tetracycline antibiotic	antibiotic target alteration; antibiotic efflux	3003479	goose_te
goose_te_688	goose_te_02927	4181	4450	Phage derived protein Gp49-like (DUF891)	NA	NA	NA	NA	NA	NA	goose_te
goose_te_693	goose_te_02942	249	67	goose_te_02942	NA	NA	NA	NA	NA	NA	goose_te
goose_te_693	goose_te_02943	759	421	tet(39)	tet(39)	96.23	193.4	tetracycline antibiotic	antibiotic efflux	3000566	goose_te
goose_te_693	goose_te_02944	1302	1072	tet(39)	tet(39)	100	147.1	tetracycline antibiotic	antibiotic efflux	3000566	goose_te
goose_te_693	goose_te_02945	1502	1317	tet(39)	tet(39)	97.3	65.1	tetracycline antibiotic	antibiotic efflux	3000566	goose_te
goose_te_693	goose_te_02946	1523	1948	tetR	NA	NA	NA	NA	NA	NA	goose_te
goose_te_693	goose_te_02947	1945	2079	Tetracyclin repressor, C-terminal all-alpha domain	NA	NA	NA	NA	NA	NA	goose_te
goose_te_693	goose_te_02948	2635	2507	goose_te_216006	NA	NA	NA	NA	NA	NA	goose_te
goose_te_696	goose_te_02957	84	212	goose_te_216006	NA	NA	NA	NA	NA	NA	goose_te
goose_te_696	goose_te_02958	968	327	tetR	NA	NA	NA	NA	NA	NA	goose_te
goose_te_696	goose_te_02959	989	1543	tet(39)	tet(39)	96.99	307	tetracycline antibiotic	antibiotic efflux	3000566	goose_te
goose_te_696	goose_te_02960	1491	2219	tet(39)	NA	NA	NA	NA	NA	NA	goose_te
goose_te_696	goose_te_02961	2639	2448	981223.AIED01000077_gene668	NA	NA	NA	NA	NA	NA	goose_te
goose_te_696	goose_te_02962	2648	2884	goose_te_198465	NA	NA	NA	NA	NA	NA	goose_te
goose_te_700	goose_te_02972	84	212	goose_te_216006	NA	NA	NA	NA	NA	NA	goose_te
goose_te_700	goose_te_02973	1115	1771	tetA(P)	tetA(P)	33.03	120.2	tetracycline antibiotic	antibiotic efflux	3000180	goose_te
goose_te_700	goose_te_02974	1967	2425	GrpB protein	NA	NA	NA	NA	NA	NA	goose_te
goose_te_700	goose_te_02975	2978	3088	goose_te_75748	NA	NA	NA	NA	NA	NA	goose_te
goose_te_706	goose_te_02998	168	785	Initiator Replication protein	NA	NA	NA	NA	NA	NA	goose_te
goose_te_706	goose_te_02999	952	1134	Initiator Replication protein	NA	NA	NA	NA	NA	NA	goose_te
goose_te_706	goose_te_03000	1200	1748	575586.HMPREF0016_03297	NA	NA	NA	NA	NA	NA	goose_te
goose_te_706	goose_te_03001	3209	1977	tet(D)	NA	NA	NA	NA	NA	NA	goose_te
goose_te_706	goose_te_03002	3246	3800	tetR	tetR	45.45	151.8	tetracycline antibiotic	antibiotic target alteration; antibiotic efflux	3003479	goose_te
goose_te_706	goose_te_03003	4242	4090	goose_te_01729	NA	NA	NA	NA	NA	NA	goose_te
goose_te_706	goose_te_03004	5389	4475	Transposase	NA	NA	NA	NA	NA	NA	goose_te
goose_te_706	goose_te_03005	5568	5440	goose_te_216006	NA	NA	NA	NA	NA	NA	goose_te
goose_te_708	goose_te_03013	2110	1781	tet(39)	NA	NA	NA	NA	NA	NA	goose_te
goose_te_708	goose_te_03014	2450	2079	tet(39)	tet(39)	100	233	tetracycline antibiotic	antibiotic efflux	3000566	goose_te
goose_te_708	goose_te_03015	2779	2453	tet(39)	NA	NA	NA	NA	NA	NA	goose_te
goose_te_708	goose_te_03016	2971	3276	Tetracyclin repressor, C-terminal all-alpha domain	NA	NA	NA	NA	NA	NA	goose_te
goose_te_710	goose_te_03021	84	212	goose_te_216006	NA	NA	NA	NA	NA	NA	goose_te
goose_te_710	goose_te_03022	1200	559	tetR	NA	NA	NA	NA	NA	NA	goose_te
goose_te_710	goose_te_03023	1221	1517	tet(39)	tet(39)	98.55	126.7	tetracycline antibiotic	antibiotic efflux	3000566	goose_te
goose_te_710	goose_te_03024	1459	2454	tet(D)	NA	NA	NA	NA	NA	NA	goose_te
goose_te_710	goose_te_03025	2483	2668	goose_te_20481	NA	NA	NA	NA	NA	NA	goose_te
goose_te_712	goose_te_03030	320	598	Nitroreductase family	NA	NA	NA	NA	NA	NA	goose_te
goose_te_712	goose_te_03031	937	734	Major facilitator Superfamily	NA	NA	NA	NA	NA	NA	goose_te
goose_te_712	goose_te_03032	1696	1124	bcr-1	NA	NA	NA	NA	NA	NA	goose_te
goose_te_712	goose_te_03033	1911	1726	bcr-1	bcr-1	53.85	53.5	bicyclomycin	antibiotic efflux	3003801	goose_te
goose_te_712	goose_te_03034	1954	1856	goose_te_94097	NA	NA	NA	NA	NA	NA	goose_te
goose_te_712	goose_te_03035	2240	2500	FUSC-like inner membrane protein yccS	NA	NA	NA	NA	NA	NA	goose_te
goose_te_712	goose_te_03036	2687	2559	goose_te_216006	NA	NA	NA	NA	NA	NA	goose_te
goose_te_713	goose_te_03037	369	1298	Initiator Replication protein	NA	NA	NA	NA	NA	NA	goose_te
goose_te_713	goose_te_03038	1364	1912	575586.HMPREF0016_03297	NA	NA	NA	NA	NA	NA	goose_te
goose_te_713	goose_te_03039	2496	2140	tet(39)	NA	NA	NA	NA	NA	NA	goose_te
goose_te_713	goose_te_03040	3374	2481	tet(39)	tet(39)	98.91	515.8	tetracycline antibiotic	antibiotic efflux	3000566	goose_te
goose_te_713	goose_te_03041	3395	3724	tetR	tetR	49.38	93.2	tetracycline antibiotic	antibiotic target alteration; antibiotic efflux	3003479	goose_te
goose_te_713	goose_te_03042	3836	3708	goose_te_216006	NA	NA	NA	NA	NA	NA	goose_te
goose_te_716	goose_te_03051	84	212	goose_te_216006	NA	NA	NA	NA	NA	NA	goose_te
goose_te_716	goose_te_03052	782	222	GrpB protein	NA	NA	NA	NA	NA	NA	goose_te
goose_te_716	goose_te_03053	1596	916	tetA(P)	NA	NA	NA	NA	NA	NA	goose_te
goose_te_716	goose_te_03054	1961	1626	tetA(P)	tetA(P)	48.65	108.6	tetracycline antibiotic	antibiotic efflux	3000180	goose_te
goose_te_728	goose_te_03093	1506	1637	goose_te_13932	NA	NA	NA	NA	NA	NA	goose_te
goose_te_728	goose_te_03094	2531	2055	tet(39)	tet(39)	100	282.3	tetracycline antibiotic	antibiotic efflux	3000566	goose_te
goose_te_728	goose_te_03095	2908	2666	tet(39)	tet(39)	93.65	107.5	tetracycline antibiotic	antibiotic efflux	3000566	goose_te
goose_te_728	goose_te_03096	3152	3024	goose_te_72324	NA	NA	NA	NA	NA	NA	goose_te
goose_te_729	goose_te_03097	53	265	tet(39)	tet(39)	97.1	134	tetracycline antibiotic	antibiotic efflux	3000566	goose_te
goose_te_729	goose_te_03098	1053	667	981223.AIED01000077_gene668	NA	NA	NA	NA	NA	NA	goose_te
goose_te_730	goose_te_03099	84	212	goose_te_216006	NA	NA	NA	NA	NA	NA	goose_te
goose_te_730	goose_te_03100	464	222	FUSC-like inner membrane protein yccS	NA	NA	NA	NA	NA	NA	goose_te
goose_te_730	goose_te_03101	669	1106	bcr-1	bcr-1	52.21	113.6	bicyclomycin	antibiotic efflux	3003801	goose_te
goose_te_730	goose_te_03102	1103	1888	Major facilitator Superfamily	NA	NA	NA	NA	NA	NA	goose_te
goose_te_730	goose_te_03103	2517	1966	Nitroreductase family	NA	NA	NA	NA	NA	NA	goose_te
goose_te_730	goose_te_03104	2956	3162	goose_te_24385	NA	NA	NA	NA	NA	NA	goose_te
goose_te_739	goose_te_03142	1655	462	tetA(P)	tetA(P)	29.95	156.4	tetracycline antibiotic	antibiotic efflux	3000180	goose_te
goose_te_739	goose_te_03143	2270	1953	General (non sugar-specific) component of the phosphoenolpyruvate-dependent sugar phosphotransferase system (sugar PTS). This major carbohydrate active-transport system catalyzes the phosphorylation of incoming sugar substrates concomitantly with their translocation across the cell membrane. Enzyme I transfers the phosphoryl group from phosphoenolpyruvate (PEP) to the phosphoryl carrier protein (…	NA	NA	NA	NA	NA	NA	goose_te
goose_te_739	goose_te_03144	2558	2430	goose_te_216006	NA	NA	NA	NA	NA	NA	goose_te
goose_te_746	goose_te_03168	551	129	tetR	NA	NA	NA	NA	NA	NA	goose_te
goose_te_746	goose_te_03169	601	810	tet(39)	NA	NA	NA	NA	NA	NA	goose_te
goose_te_746	goose_te_03170	950	1231	tet(39)	tet(39)	98.88	174.5	tetracycline antibiotic	antibiotic efflux	3000566	goose_te
goose_te_746	goose_te_03171	1254	1655	tet(39)	tet(39)	87.97	221.5	tetracycline antibiotic	antibiotic efflux	3000566	goose_te
goose_te_746	goose_te_03172	1624	1785	tet(39)	tet(39)	76.32	60.5	tetracycline antibiotic	antibiotic efflux	3000566	goose_te
goose_te_748	goose_te_03177	251	141	goose_te_75748	NA	NA	NA	NA	NA	NA	goose_te
goose_te_748	goose_te_03178	727	524	Cupin domain	NA	NA	NA	NA	NA	NA	goose_te
goose_te_748	goose_te_03179	1260	727	GrpB protein	NA	NA	NA	NA	NA	NA	goose_te
goose_te_748	goose_te_03180	2280	1396	tetA(P)	tetA(P)	35.99	176.8	tetracycline antibiotic	antibiotic efflux	3000180	goose_te
goose_te_748	goose_te_03181	3148	3020	goose_te_216006	NA	NA	NA	NA	NA	NA	goose_te
goose_te_753	goose_te_03200	1448	141	tet(D)	NA	NA	NA	NA	NA	NA	goose_te
goose_te_753	goose_te_03201	1469	1930	tetR	tetR	49.19	134.8	tetracycline antibiotic	antibiotic target alteration; antibiotic efflux	3003479	goose_te
goose_te_753	goose_te_03202	2042	1914	goose_te_216006	NA	NA	NA	NA	NA	NA	goose_te
goose_te_754	goose_te_03203	1572	1742	goose_te_03203	NA	NA	NA	NA	NA	NA	goose_te
goose_te_754	goose_te_03204	2401	2207	tet(39)	tet(39)	98.31	112.5	tetracycline antibiotic	antibiotic efflux	3000566	goose_te
goose_te_754	goose_te_03205	3302	2340	tet(39)	NA	NA	NA	NA	NA	NA	goose_te
goose_te_754	goose_te_03206	3337	3894	tetR	tetR	49.15	129.8	tetracycline antibiotic	antibiotic target alteration; antibiotic efflux	3003479	goose_te
goose_te_757	goose_te_03214	84	212	goose_te_216006	NA	NA	NA	NA	NA	NA	goose_te
goose_te_757	goose_te_03215	500	222	FUSC-like inner membrane protein yccS	NA	NA	NA	NA	NA	NA	goose_te
goose_te_757	goose_te_03216	705	1532	bcr-1	bcr-1	43.13	149.4	bicyclomycin	antibiotic efflux	3003801	goose_te
goose_te_757	goose_te_03217	1510	1923	Major facilitator Superfamily	NA	NA	NA	NA	NA	NA	goose_te
goose_te_757	goose_te_03218	2228	2001	Nitroreductase family	NA	NA	NA	NA	NA	NA	goose_te
goose_te_757	goose_te_03219	2237	2416	goose_te_07073	NA	NA	NA	NA	NA	NA	goose_te
goose_te_758	goose_te_03220	568	68	goose_te_100456	NA	NA	NA	NA	NA	NA	goose_te
goose_te_758	goose_te_03221	1150	620	Major Facilitator Superfamily	NA	NA	NA	NA	NA	NA	goose_te
goose_te_758	goose_te_03222	1920	1132	tet(L)	tet(L)	24.49	38.9	tetracycline antibiotic	antibiotic efflux	3000179	goose_te
goose_te_758	goose_te_03223	2656	2069	Serine hydrolase	NA	NA	NA	NA	NA	NA	goose_te
goose_te_758	goose_te_03224	3166	3038	goose_te_216006	NA	NA	NA	NA	NA	NA	goose_te
goose_te_762	goose_te_03235	83	211	goose_te_216006	NA	NA	NA	NA	NA	NA	goose_te
goose_te_762	goose_te_03236	522	310	Tetracyclin repressor, C-terminal all-alpha domain	NA	NA	NA	NA	NA	NA	goose_te
goose_te_762	goose_te_03237	730	506	tetR	NA	NA	NA	NA	NA	NA	goose_te
goose_te_762	goose_te_03238	966	751	tetR	NA	NA	NA	NA	NA	NA	goose_te
goose_te_762	goose_te_03239	1031	1282	tet(39)	NA	NA	NA	NA	NA	NA	goose_te
goose_te_762	goose_te_03240	1269	1409	tet(39)	tet(39)	100	75.1	tetracycline antibiotic	antibiotic efflux	3000566	goose_te
goose_te_762	goose_te_03241	1354	1788	tet(39)	tet(39)	96.81	182.6	tetracycline antibiotic	antibiotic efflux	3000566	goose_te
goose_te_762	goose_te_03242	1864	2058	tet(39)	tet(39)	93.75	118.2	tetracycline antibiotic	antibiotic efflux	3000566	goose_te
goose_te_762	goose_te_03243	2015	2221	tet(39)	tet(39)	95.08	113.2	tetracycline antibiotic	antibiotic efflux	3000566	goose_te
goose_te_762	goose_te_03244	2610	2888	goose_te_307349	NA	NA	NA	NA	NA	NA	goose_te
goose_te_766	goose_te_03258	970	608	tetR	tetR	35.34	72.4	tetracycline antibiotic	antibiotic target alteration; antibiotic efflux	3003479	goose_te
goose_te_766	goose_te_03259	1208	942	tetR	NA	NA	NA	NA	NA	NA	goose_te
goose_te_766	goose_te_03260	1229	1651	tet(39)	NA	NA	NA	NA	NA	NA	goose_te
goose_te_766	goose_te_03261	1727	2164	tet(39)	NA	NA	NA	NA	NA	NA	goose_te
goose_te_766	goose_te_03262	2106	2300	tet(39)	NA	NA	NA	NA	NA	NA	goose_te
goose_te_769	goose_te_03270	783	289	tetA(P)	NA	NA	NA	NA	NA	NA	goose_te
goose_te_769	goose_te_03271	1160	780	tetA(P)	tetA(P)	28.07	51.2	tetracycline antibiotic	antibiotic efflux	3000180	goose_te
goose_te_769	goose_te_03272	1538	1242	tet(40)	tet(40)	42.17	52.8	tetracycline antibiotic	antibiotic efflux	3000567	goose_te
goose_te_769	goose_te_03273	2303	1824	General (non sugar-specific) component of the phosphoenolpyruvate-dependent sugar phosphotransferase system (sugar PTS). This major carbohydrate active-transport system catalyzes the phosphorylation of incoming sugar substrates concomitantly with their translocation across the cell membrane. Enzyme I transfers the phosphoryl group from phosphoenolpyruvate (PEP) to the phosphoryl carrier protein (…	NA	NA	NA	NA	NA	NA	goose_te
goose_te_769	goose_te_03274	2518	2300	General (non sugar-specific) component of the phosphoenolpyruvate-dependent sugar phosphotransferase system (sugar PTS). This major carbohydrate active-transport system catalyzes the phosphorylation of incoming sugar substrates concomitantly with their translocation across the cell membrane. Enzyme I transfers the phosphoryl group from phosphoenolpyruvate (PEP) to the phosphoryl carrier protein (…	NA	NA	NA	NA	NA	NA	goose_te
goose_te_771	goose_te_03279	318	482	goose_te_03279	NA	NA	NA	NA	NA	NA	goose_te
goose_te_771	goose_te_03280	1435	1019	Major facilitator superfamily	NA	NA	NA	NA	NA	NA	goose_te
goose_te_771	goose_te_03281	1734	1435	tetA(P)	tetA(P)	41.03	53.1	tetracycline antibiotic	antibiotic efflux	3000180	goose_te
goose_te_771	goose_te_03282	2569	2441	goose_te_216006	NA	NA	NA	NA	NA	NA	goose_te
goose_te_772	goose_te_03283	84	212	goose_te_216006	NA	NA	NA	NA	NA	NA	goose_te
goose_te_772	goose_te_03284	262	690	General (non sugar-specific) component of the phosphoenolpyruvate-dependent sugar phosphotransferase system (sugar PTS). This major carbohydrate active-transport system catalyzes the phosphorylation of incoming sugar substrates concomitantly with their translocation across the cell membrane. Enzyme I transfers the phosphoryl group from phosphoenolpyruvate (PEP) to the phosphoryl carrier protein (…	NA	NA	NA	NA	NA	NA	goose_te
goose_te_772	goose_te_03285	720	1757	tetA(P)	tetA(P)	33.95	147.5	tetracycline antibiotic	antibiotic efflux	3000180	goose_te
goose_te_772	goose_te_03286	1750	2172	tetA(P)	NA	NA	NA	NA	NA	NA	goose_te
goose_te_772	goose_te_03287	2322	2161	goose_te_12385	NA	NA	NA	NA	NA	NA	goose_te
goose_te_788	goose_te_03353	169	68	goose_te_180773	NA	NA	NA	NA	NA	NA	goose_te
goose_te_788	goose_te_03354	252	154	goose_te_380490	NA	NA	NA	NA	NA	NA	goose_te
goose_te_788	goose_te_03355	727	368	Cupin domain	NA	NA	NA	NA	NA	NA	goose_te
goose_te_788	goose_te_03356	1654	1397	tet(40)	NA	NA	NA	NA	NA	NA	goose_te
goose_te_788	goose_te_03357	2256	1939	tetA(P)	tetA(P)	34.15	47.4	tetracycline antibiotic	antibiotic efflux	3000180	goose_te
goose_te_788	goose_te_03358	3155	3060	goose_te_341633	NA	NA	NA	NA	NA	NA	goose_te
goose_te_796	goose_te_03390	83	304	goose_te_12909	NA	NA	NA	NA	NA	NA	goose_te
goose_te_796	goose_te_03391	1126	1554	tetA(P)	tetA(P)	31.58	59.3	tetracycline antibiotic	antibiotic efflux	3000180	goose_te
goose_te_796	goose_te_03392	1996	2211	GrpB protein	NA	NA	NA	NA	NA	NA	goose_te
goose_te_797	goose_te_03393	256	68	goose_te_03393	NA	NA	NA	NA	NA	NA	goose_te
goose_te_797	goose_te_03394	733	1056	Nitroreductase family	NA	NA	NA	NA	NA	NA	goose_te
goose_te_797	goose_te_03395	1056	1283	Nitroreductase family	NA	NA	NA	NA	NA	NA	goose_te
goose_te_797	goose_te_03396	1564	1361	Major facilitator Superfamily	NA	NA	NA	NA	NA	NA	goose_te
goose_te_797	goose_te_03397	2579	1557	bcr-1	bcr-1	39.76	183.7	bicyclomycin	antibiotic efflux	3003801	goose_te
goose_te_797	goose_te_03398	3196	3068	goose_te_216006	NA	NA	NA	NA	NA	NA	goose_te
goose_te_799	goose_te_03401	84	212	goose_te_216006	NA	NA	NA	NA	NA	NA	goose_te
goose_te_799	goose_te_03402	242	544	525244.HMPREF0023_2088	NA	NA	NA	NA	NA	NA	goose_te
goose_te_799	goose_te_03403	1201	923	tet(39)	NA	NA	NA	NA	NA	NA	goose_te
goose_te_799	goose_te_03404	1590	1171	tet(39)	NA	NA	NA	NA	NA	NA	goose_te
goose_te_799	goose_te_03405	2153	1593	tet(39)	NA	NA	NA	NA	NA	NA	goose_te
goose_te_799	goose_te_03406	2174	2593	tetR	tetR	48.7	127.1	tetracycline antibiotic	antibiotic target alteration; antibiotic efflux	3003479	goose_te
goose_te_800	goose_te_03407	84	212	goose_te_216006	NA	NA	NA	NA	NA	NA	goose_te
goose_te_800	goose_te_03408	1172	531	tetR	NA	NA	NA	NA	NA	NA	goose_te
goose_te_800	goose_te_03409	1193	1678	tet(39)	NA	NA	NA	NA	NA	NA	goose_te
goose_te_800	goose_te_03410	1689	2423	tet(39)	tet(39)	99.18	464.5	tetracycline antibiotic	antibiotic efflux	3000566	goose_te
goose_te_800	goose_te_03411	3037	2651	981223.AIED01000077_gene668	NA	NA	NA	NA	NA	NA	goose_te
goose_te_804	goose_te_03425	317	141	goose_te_03425	NA	NA	NA	NA	NA	NA	goose_te
goose_te_804	goose_te_03426	980	1885	Beta-lactamase superfamily domain	NA	NA	NA	NA	NA	NA	goose_te
goose_te_804	goose_te_03427	1885	2124	ramA	ramA	92.19	126.3	fluoroquinolone antibiotic; monobactam; carbapenem; cephalosporin; glycylcycline; cephamycin; penam; tetracycline antibiotic; rifamycin antibiotic; phenicol antibiotic; triclosan; penem	antibiotic efflux; reduced permeability to antibiotic	3000823	goose_te
goose_te_804	goose_te_03428	3422	2367	TIGRFAM TonB-dependent siderophore receptor	NA	NA	NA	NA	NA	NA	goose_te
goose_te_804	goose_te_03429	3705	3577	goose_te_216006	NA	NA	NA	NA	NA	NA	goose_te
goose_te_809	goose_te_03441	84	212	goose_te_216006	NA	NA	NA	NA	NA	NA	goose_te
goose_te_809	goose_te_03442	801	196	tetR	tetR	43.43	154.1	tetracycline antibiotic	antibiotic target alteration; antibiotic efflux	3003479	goose_te
goose_te_809	goose_te_03443	822	1430	tet(39)	NA	NA	NA	NA	NA	NA	goose_te
goose_te_809	goose_te_03444	1427	1672	tet(39)	tet(39)	66.67	68.2	tetracycline antibiotic	antibiotic efflux	3000566	goose_te
goose_te_809	goose_te_03445	1666	1830	tet(39)	tet(39)	98.04	100.5	tetracycline antibiotic	antibiotic efflux	3000566	goose_te
goose_te_809	goose_te_03446	1827	2054	tet(39)	NA	NA	NA	NA	NA	NA	goose_te
goose_te_809	goose_te_03447	2829	2260	575586.HMPREF0016_03297	NA	NA	NA	NA	NA	NA	goose_te
goose_te_809	goose_te_03448	3824	3039	Initiator Replication protein	NA	NA	NA	NA	NA	NA	goose_te
goose_te_809	goose_te_03449	4119	4256	goose_te_75748	NA	NA	NA	NA	NA	NA	goose_te
goose_te_811	goose_te_03458	1337	714	tetR	NA	NA	NA	NA	NA	NA	goose_te
goose_te_811	goose_te_03459	1358	1654	tet(39)	NA	NA	NA	NA	NA	NA	goose_te
goose_te_811	goose_te_03460	1596	1994	tet(39)	tet(39)	100	255	tetracycline antibiotic	antibiotic efflux	3000566	goose_te
goose_te_811	goose_te_03461	2015	2593	tet(39)	NA	NA	NA	NA	NA	NA	goose_te
goose_te_811	goose_te_03462	2751	2629	goose_te_212749	NA	NA	NA	NA	NA	NA	goose_te
goose_te_811	goose_te_03463	2909	2781	goose_te_216006	NA	NA	NA	NA	NA	NA	goose_te
goose_te_816	goose_te_03480	84	212	goose_te_216006	NA	NA	NA	NA	NA	NA	goose_te
goose_te_816	goose_te_03481	242	364	goose_te_212749	NA	NA	NA	NA	NA	NA	goose_te
goose_te_816	goose_te_03482	788	564	tet(39)	tet(39)	97.3	142.1	tetracycline antibiotic	antibiotic efflux	3000566	goose_te
goose_te_816	goose_te_03483	1257	835	tet(39)	tet(39)	90.91	225.7	tetracycline antibiotic	antibiotic efflux	3000566	goose_te
goose_te_816	goose_te_03484	1592	2251	tetR	NA	NA	NA	NA	NA	NA	goose_te
goose_te_816	goose_te_03485	2666	2514	goose_te_01729	NA	NA	NA	NA	NA	NA	goose_te
goose_te_819	goose_te_03497	931	1527	tetA(P)	tetA(P)	38.65	110.2	tetracycline antibiotic	antibiotic efflux	3000180	goose_te
goose_te_819	goose_te_03498	1964	2329	GrpB protein	NA	NA	NA	NA	NA	NA	goose_te
goose_te_820	goose_te_03499	233	619	981223.AIED01000077_gene668	NA	NA	NA	NA	NA	NA	goose_te
goose_te_820	goose_te_03500	682	813	goose_te_13932	NA	NA	NA	NA	NA	NA	goose_te
goose_te_820	goose_te_03501	1118	849	tet(39)	NA	NA	NA	NA	NA	NA	goose_te
goose_te_820	goose_te_03502	1476	1057	tet(39)	NA	NA	NA	NA	NA	NA	goose_te
goose_te_820	goose_te_03503	1718	1527	tet(39)	tet(39)	100	102.8	tetracycline antibiotic	antibiotic efflux	3000566	goose_te
goose_te_820	goose_te_03504	1944	1663	tet(39)	tet(39)	98.84	162.2	tetracycline antibiotic	antibiotic efflux	3000566	goose_te
goose_te_820	goose_te_03505	2039	1899	tet(39)	tet(39)	96.43	52	tetracycline antibiotic	antibiotic efflux	3000566	goose_te
goose_te_820	goose_te_03506	2120	2371	tetR	tetR	53.23	78.2	tetracycline antibiotic	antibiotic target alteration; antibiotic efflux	3003479	goose_te
goose_te_820	goose_te_03507	2631	2747	Tetracyclin repressor, C-terminal all-alpha domain	NA	NA	NA	NA	NA	NA	goose_te
goose_te_820	goose_te_03508	3195	3067	goose_te_216006	NA	NA	NA	NA	NA	NA	goose_te
goose_te_825	goose_te_03526	1289	1143	tet(39)	tet(39)	79.49	57	tetracycline antibiotic	antibiotic efflux	3000566	goose_te
goose_te_825	goose_te_03527	1534	1376	tet(39)	NA	NA	NA	NA	NA	NA	goose_te
goose_te_825	goose_te_03528	1829	1527	tet(39)	tet(39)	79.22	114.4	tetracycline antibiotic	antibiotic efflux	3000566	goose_te
goose_te_825	goose_te_03529	2048	2518	tetR	NA	NA	NA	NA	NA	NA	goose_te
goose_te_826	goose_te_03530	1171	575	tetR	NA	NA	NA	NA	NA	NA	goose_te
goose_te_826	goose_te_03531	1191	1346	tet(39)	NA	NA	NA	NA	NA	NA	goose_te
goose_te_826	goose_te_03532	1791	1985	tet(39)	NA	NA	NA	NA	NA	NA	goose_te
goose_te_826	goose_te_03533	1995	2246	tet(39)	tet(39)	91.89	134	tetracycline antibiotic	antibiotic efflux	3000566	goose_te
goose_te_826	goose_te_03534	2835	2671	575586.HMPREF0016_03297	NA	NA	NA	NA	NA	NA	goose_te
goose_te_837	goose_te_03576	601	696	goose_te_138913	NA	NA	NA	NA	NA	NA	goose_te
goose_te_837	goose_te_03577	1081	710	tet(39)	tet(39)	100	181	tetracycline antibiotic	antibiotic efflux	3000566	goose_te
goose_te_837	goose_te_03578	1760	1110	tet(39)	tet(39)	93.94	344	tetracycline antibiotic	antibiotic efflux	3000566	goose_te
goose_te_837	goose_te_03579	1960	1775	tet(39)	NA	NA	NA	NA	NA	NA	goose_te
goose_te_837	goose_te_03580	1981	2157	Tetracyclin repressor, C-terminal all-alpha domain	NA	NA	NA	NA	NA	NA	goose_te
goose_te_837	goose_te_03581	2157	2249	goose_te_03581	NA	NA	NA	NA	NA	NA	goose_te
goose_te_837	goose_te_03582	2239	2640	tetR	NA	NA	NA	NA	NA	NA	goose_te
goose_te_837	goose_te_03583	2866	2726	goose_te_03583	NA	NA	NA	NA	NA	NA	goose_te
goose_te_844	goose_te_03603	304	68	goose_te_198465	NA	NA	NA	NA	NA	NA	goose_te
goose_te_844	goose_te_03604	313	504	981223.AIED01000077_gene668	NA	NA	NA	NA	NA	NA	goose_te
goose_te_844	goose_te_03605	602	697	goose_te_138913	NA	NA	NA	NA	NA	NA	goose_te
goose_te_844	goose_te_03606	845	756	tet(39)	tet(39)	88.46	43.9	tetracycline antibiotic	antibiotic efflux	3000566	goose_te
goose_te_844	goose_te_03607	1204	842	tet(39)	tet(39)	100	176.4	tetracycline antibiotic	antibiotic efflux	3000566	goose_te
goose_te_844	goose_te_03608	1961	1458	tet(39)	NA	NA	NA	NA	NA	NA	goose_te
goose_te_844	goose_te_03609	1982	2623	tetR	NA	NA	NA	NA	NA	NA	goose_te
goose_te_844	goose_te_03610	2866	2738	goose_te_216006	NA	NA	NA	NA	NA	NA	goose_te
goose_te_849	goose_te_03627	61	405	Initiator Replication protein	NA	NA	NA	NA	NA	NA	goose_te
goose_te_849	goose_te_03628	903	1172	525244.HMPREF0023_2088	NA	NA	NA	NA	NA	NA	goose_te
goose_te_849	goose_te_03629	1120	1470	202954.BBNK01000043_gene76	NA	NA	NA	NA	NA	NA	goose_te
goose_te_849	goose_te_03630	2263	1718	tet(39)	tet(39)	98.89	340.1	tetracycline antibiotic	antibiotic efflux	3000566	goose_te
goose_te_849	goose_te_03631	2417	2247	tet(39)	NA	NA	NA	NA	NA	NA	goose_te
goose_te_849	goose_te_03632	2874	2362	tet(39)	tet(39)	94.58	295	tetracycline antibiotic	antibiotic efflux	3000566	goose_te
goose_te_849	goose_te_03633	2894	3403	tetR	NA	NA	NA	NA	NA	NA	goose_te
goose_te_849	goose_te_03634	3384	3584	Tetracyclin repressor, C-terminal all-alpha domain	NA	NA	NA	NA	NA	NA	goose_te
goose_te_849	goose_te_03635	3952	3800	goose_te_01729	NA	NA	NA	NA	NA	NA	goose_te
goose_te_849	goose_te_03636	4109	3930	goose_te_01089	NA	NA	NA	NA	NA	NA	goose_te
goose_te_849	goose_te_03637	5065	4106	Transposase	NA	NA	NA	NA	NA	NA	goose_te
goose_te_849	goose_te_03638	5275	5135	goose_te_10241	NA	NA	NA	NA	NA	NA	goose_te
goose_te_853	goose_te_03656	84	212	goose_te_216006	NA	NA	NA	NA	NA	NA	goose_te
goose_te_853	goose_te_03657	1200	559	tetR	NA	NA	NA	NA	NA	NA	goose_te
goose_te_853	goose_te_03658	1221	1835	tet(39)	NA	NA	NA	NA	NA	NA	goose_te
goose_te_853	goose_te_03659	1876	2157	tet(39)	tet(39)	86.75	141	tetracycline antibiotic	antibiotic efflux	3000566	goose_te
goose_te_853	goose_te_03660	2099	2455	tet(39)	NA	NA	NA	NA	NA	NA	goose_te
goose_te_853	goose_te_03661	2484	2669	goose_te_20481	NA	NA	NA	NA	NA	NA	goose_te
goose_te_860	goose_te_03689	503	141	tetR	tetR	48.75	91.3	tetracycline antibiotic	antibiotic target alteration; antibiotic efflux	3003479	goose_te
goose_te_860	goose_te_03690	542	649	goose_te_52802	NA	NA	NA	NA	NA	NA	goose_te
goose_te_860	goose_te_03691	652	1014	tet(39)	NA	NA	NA	NA	NA	NA	goose_te
goose_te_860	goose_te_03692	1224	1772	tet(39)	NA	NA	NA	NA	NA	NA	goose_te
goose_te_860	goose_te_03693	1940	1809	goose_te_13932	NA	NA	NA	NA	NA	NA	goose_te
goose_te_860	goose_te_03694	2335	2003	981223.AIED01000076_gene666	NA	NA	NA	NA	NA	NA	goose_te
goose_te_860	goose_te_03695	2473	2342	goose_te_09857	NA	NA	NA	NA	NA	NA	goose_te
goose_te_861	goose_te_03696	84	212	goose_te_216006	NA	NA	NA	NA	NA	NA	goose_te
goose_te_861	goose_te_03697	1031	327	tetR	NA	NA	NA	NA	NA	NA	goose_te
goose_te_861	goose_te_03698	1099	1839	tet(39)	NA	NA	NA	NA	NA	NA	goose_te
goose_te_861	goose_te_03699	1797	2075	tet(39)	tet(39)	91.76	152.9	tetracycline antibiotic	antibiotic efflux	3000566	goose_te
goose_te_861	goose_te_03700	2687	2884	goose_te_03700	NA	NA	NA	NA	NA	NA	goose_te
goose_te_862	goose_te_03701	239	466	525244.HMPREF0023_2088	NA	NA	NA	NA	NA	NA	goose_te
goose_te_862	goose_te_03702	555	746	981223.AIED01000077_gene668	NA	NA	NA	NA	NA	NA	goose_te
goose_te_862	goose_te_03703	1832	975	tet(39)	NA	NA	NA	NA	NA	NA	goose_te
goose_te_862	goose_te_03704	2208	1786	tet(39)	tet(39)	93.52	179.9	tetracycline antibiotic	antibiotic efflux	3000566	goose_te
goose_te_862	goose_te_03705	2229	2471	tetR	NA	NA	NA	NA	NA	NA	goose_te
goose_te_866	goose_te_03718	784	131	FUSC-like inner membrane protein yccS	NA	NA	NA	NA	NA	NA	goose_te
goose_te_866	goose_te_03719	989	1495	bcr-1	bcr-1	48.89	124.4	bicyclomycin	antibiotic efflux	3003801	goose_te
goose_te_866	goose_te_03720	1440	2210	Major facilitator Superfamily	NA	NA	NA	NA	NA	NA	goose_te
goose_te_866	goose_te_03721	2680	2288	Nitroreductase family	NA	NA	NA	NA	NA	NA	goose_te
goose_te_867	goose_te_03722	84	212	goose_te_216006	NA	NA	NA	NA	NA	NA	goose_te
goose_te_867	goose_te_03723	262	690	General (non sugar-specific) component of the phosphoenolpyruvate-dependent sugar phosphotransferase system (sugar PTS). This major carbohydrate active-transport system catalyzes the phosphorylation of incoming sugar substrates concomitantly with their translocation across the cell membrane. Enzyme I transfers the phosphoryl group from phosphoenolpyruvate (PEP) to the phosphoryl carrier protein (…	NA	NA	NA	NA	NA	NA	goose_te
goose_te_867	goose_te_03724	720	1865	tetA(P)	tetA(P)	31.78	154.1	tetracycline antibiotic	antibiotic efflux	3000180	goose_te
goose_te_867	goose_te_03725	1870	2169	tetA(P)	NA	NA	NA	NA	NA	NA	goose_te
goose_te_867	goose_te_03726	2319	2158	goose_te_12385	NA	NA	NA	NA	NA	NA	goose_te
goose_te_871	goose_te_03742	83	211	goose_te_216006	NA	NA	NA	NA	NA	NA	goose_te
goose_te_871	goose_te_03743	511	398	tet(39)	NA	NA	NA	NA	NA	NA	goose_te
goose_te_871	goose_te_03744	1324	647	tet(39)	NA	NA	NA	NA	NA	NA	goose_te
goose_te_871	goose_te_03745	1629	1324	tet(39)	tet(39)	97.44	140.2	tetracycline antibiotic	antibiotic efflux	3000566	goose_te
goose_te_871	goose_te_03746	1650	1823	tetR	NA	NA	NA	NA	NA	NA	goose_te
goose_te_871	goose_te_03747	1884	2204	tetR	tetR	39.42	77	tetracycline antibiotic	antibiotic target alteration; antibiotic efflux	3003479	goose_te
goose_te_873	goose_te_03752	83	223	goose_te_10241	NA	NA	NA	NA	NA	NA	goose_te
goose_te_873	goose_te_03753	260	688	General (non sugar-specific) component of the phosphoenolpyruvate-dependent sugar phosphotransferase system (sugar PTS). This major carbohydrate active-transport system catalyzes the phosphorylation of incoming sugar substrates concomitantly with their translocation across the cell membrane. Enzyme I transfers the phosphoryl group from phosphoenolpyruvate (PEP) to the phosphoryl carrier protein (…	NA	NA	NA	NA	NA	NA	goose_te
goose_te_873	goose_te_03754	985	1209	tet(40)	tet(40)	56.14	63.2	tetracycline antibiotic	antibiotic efflux	3000567	goose_te
goose_te_873	goose_te_03755	1209	1643	tetA(P)	tetA(P)	32.14	78.2	tetracycline antibiotic	antibiotic efflux	3000180	goose_te
goose_te_873	goose_te_03756	1744	2154	tetA(P)	NA	NA	NA	NA	NA	NA	goose_te
goose_te_873	goose_te_03757	2317	2156	goose_te_12385	NA	NA	NA	NA	NA	NA	goose_te
goose_te_876	goose_te_03764	640	131	tetR	tetR	49.15	128.6	tetracycline antibiotic	antibiotic target alteration; antibiotic efflux	3003479	goose_te
goose_te_876	goose_te_03765	661	1893	tet(D)	NA	NA	NA	NA	NA	NA	goose_te
goose_te_876	goose_te_03766	2670	2122	575586.HMPREF0016_03297	NA	NA	NA	NA	NA	NA	goose_te
goose_te_876	goose_te_03767	3665	2736	Initiator Replication protein	NA	NA	NA	NA	NA	NA	goose_te
goose_te_879	goose_te_03775	234	620	981223.AIED01000077_gene668	NA	NA	NA	NA	NA	NA	goose_te
goose_te_879	goose_te_03776	1140	847	tet(39)	NA	NA	NA	NA	NA	NA	goose_te
goose_te_879	goose_te_03777	2015	1227	tet(39)	NA	NA	NA	NA	NA	NA	goose_te
goose_te_879	goose_te_03778	2163	2336	tetR	tetR	52.63	70.1	tetracycline antibiotic	antibiotic target alteration; antibiotic efflux	3003479	goose_te
goose_te_879	goose_te_03779	2333	2521	tetR	NA	NA	NA	NA	NA	NA	goose_te
goose_te_881	goose_te_03783	694	131	tetR	NA	NA	NA	NA	NA	NA	goose_te
goose_te_881	goose_te_03784	740	1948	tet(D)	tet(D)	42.27	287.3	tetracycline antibiotic	antibiotic efflux	3000168	goose_te
goose_te_881	goose_te_03785	2632	2177	981223.AIED01000077_gene668	NA	NA	NA	NA	NA	NA	goose_te
goose_te_886	goose_te_03804	435	142	goose_te_03804	NA	NA	NA	NA	NA	NA	goose_te
goose_te_886	goose_te_03805	1269	1051	tetR	NA	NA	NA	NA	NA	NA	goose_te
goose_te_886	goose_te_03806	1691	1266	tetR	NA	NA	NA	NA	NA	NA	goose_te
goose_te_886	goose_te_03807	1738	2184	tet(39)	NA	NA	NA	NA	NA	NA	goose_te
goose_te_886	goose_te_03808	2129	2347	tet(39)	tet(39)	94	97.1	tetracycline antibiotic	antibiotic efflux	3000566	goose_te
goose_te_886	goose_te_03809	2393	2689	tet(39)	tet(39)	76	110.5	tetracycline antibiotic	antibiotic efflux	3000566	goose_te
goose_te_886	goose_te_03810	3188	2985	goose_te_03810	NA	NA	NA	NA	NA	NA	goose_te
goose_te_903	goose_te_03874	84	275	goose_te_11211	NA	NA	NA	NA	NA	NA	goose_te
goose_te_903	goose_te_03875	871	782	tet(39)	NA	NA	NA	NA	NA	NA	goose_te
goose_te_903	goose_te_03876	1114	959	tet(39)	tet(39)	98.04	95.9	tetracycline antibiotic	antibiotic efflux	3000566	goose_te
goose_te_903	goose_te_03877	1366	1127	tet(39)	tet(39)	65.79	87	tetracycline antibiotic	antibiotic efflux	3000566	goose_te
goose_te_903	goose_te_03878	1906	1544	tet(39)	tet(39)	100	170.2	tetracycline antibiotic	antibiotic efflux	3000566	goose_te
goose_te_903	goose_te_03879	2094	2411	tetR	tetR	50	86.3	tetracycline antibiotic	antibiotic target alteration; antibiotic efflux	3003479	goose_te
goose_te_907	goose_te_03892	280	68	goose_te_50496	NA	NA	NA	NA	NA	NA	goose_te
goose_te_907	goose_te_03893	285	539	Nitroreductase family	NA	NA	NA	NA	NA	NA	goose_te
goose_te_907	goose_te_03894	539	736	Nitroreductase family	NA	NA	NA	NA	NA	NA	goose_te
goose_te_907	goose_te_03895	1046	843	Major facilitator Superfamily	NA	NA	NA	NA	NA	NA	goose_te
goose_te_907	goose_te_03896	1630	1454	Major facilitator Superfamily	NA	NA	NA	NA	NA	NA	goose_te
goose_te_907	goose_te_03897	1857	1627	bcr-1	bcr-1	45.95	69.3	bicyclomycin	antibiotic efflux	3003801	goose_te
goose_te_907	goose_te_03898	2062	1835	bcr-1	NA	NA	NA	NA	NA	NA	goose_te
goose_te_907	goose_te_03899	2267	2488	FUSC-like inner membrane protein yccS	NA	NA	NA	NA	NA	NA	goose_te
goose_te_907	goose_te_03900	2626	2498	goose_te_216006	NA	NA	NA	NA	NA	NA	goose_te
goose_te_912	goose_te_03919	304	68	goose_te_198465	NA	NA	NA	NA	NA	NA	goose_te
goose_te_912	goose_te_03920	313	504	981223.AIED01000077_gene668	NA	NA	NA	NA	NA	NA	goose_te
goose_te_912	goose_te_03921	1965	733	tet(D)	NA	NA	NA	NA	NA	NA	goose_te
goose_te_912	goose_te_03922	1986	2627	tetR	tetR	36.63	136.7	tetracycline antibiotic	antibiotic target alteration; antibiotic efflux	3003479	goose_te
goose_te_912	goose_te_03923	2870	2742	goose_te_216006	NA	NA	NA	NA	NA	NA	goose_te
goose_te_912	goose_te_03924	3031	3825	APH(3')-IIa	NA	NA	NA	NA	NA	NA	goose_te
goose_te_916	goose_te_03936	84	269	goose_te_241684	NA	NA	NA	NA	NA	NA	goose_te
goose_te_916	goose_te_03937	266	508	Catalyzes the hydrolysis of 4-amino-2-methyl-5- hydroxymethylpyrimidine pyrophosphate (HMP-PP) to 4-amino-2- methyl-5-hydroxymethylpyrimidine phosphate (HMP-P)	NA	NA	NA	NA	NA	NA	goose_te
goose_te_916	goose_te_03938	573	1025	transcriptional regulator	NA	NA	NA	NA	NA	NA	goose_te
goose_te_916	goose_te_03939	1149	2111	tetA(60)	tetA(60)	27.59	125.9	tetracycline antibiotic	antibiotic efflux	3004035	goose_te
goose_te_916	goose_te_03940	2440	2919	tetA(60)	NA	NA	NA	NA	NA	NA	goose_te
goose_te_916	goose_te_03941	3006	4418	tetB(60)	tetB(60)	28.35	176.4	tetracycline antibiotic	antibiotic efflux	3004036	goose_te
goose_te_916	goose_te_03942	5357	5662	goose_te_07105	NA	NA	NA	NA	NA	NA	goose_te
goose_te_918	goose_te_03945	251	141	goose_te_75748	NA	NA	NA	NA	NA	NA	goose_te
goose_te_918	goose_te_03946	726	367	Cupin domain	NA	NA	NA	NA	NA	NA	goose_te
goose_te_918	goose_te_03947	1259	726	GrpB protein	NA	NA	NA	NA	NA	NA	goose_te
goose_te_918	goose_te_03948	1754	1395	tet(40)	NA	NA	NA	NA	NA	NA	goose_te
goose_te_918	goose_te_03949	2113	1751	tetA(P)	tetA(P)	33.63	67.8	tetracycline antibiotic	antibiotic efflux	3000180	goose_te
goose_te_918	goose_te_03950	2580	2347	tetA(P)	NA	NA	NA	NA	NA	NA	goose_te
goose_te_918	goose_te_03951	3149	3021	goose_te_216006	NA	NA	NA	NA	NA	NA	goose_te
goose_te_921	goose_te_03960	84	212	goose_te_216006	NA	NA	NA	NA	NA	NA	goose_te
goose_te_921	goose_te_03961	242	628	981223.AIED01000077_gene668	NA	NA	NA	NA	NA	NA	goose_te
goose_te_921	goose_te_03962	1062	931	tet(39)	tet(39)	97.37	74.3	tetracycline antibiotic	antibiotic efflux	3000566	goose_te
goose_te_921	goose_te_03963	1243	1019	tet(39)	tet(39)	90.54	133.7	tetracycline antibiotic	antibiotic efflux	3000566	goose_te
goose_te_921	goose_te_03964	1437	1237	tet(39)	tet(39)	95.83	46.2	tetracycline antibiotic	antibiotic efflux	3000566	goose_te
goose_te_921	goose_te_03965	2028	1585	tet(39)	tet(39)	99.28	258.5	tetracycline antibiotic	antibiotic efflux	3000566	goose_te
goose_te_921	goose_te_03966	2112	2327	tetR	NA	NA	NA	NA	NA	NA	goose_te
goose_te_924	goose_te_03974	553	68	goose_te_03974	NA	NA	NA	NA	NA	NA	goose_te
goose_te_924	goose_te_03975	727	879	goose_te_01729	NA	NA	NA	NA	NA	NA	goose_te
goose_te_924	goose_te_03976	1736	1095	tetR	NA	NA	NA	NA	NA	NA	goose_te
goose_te_924	goose_te_03977	1757	1996	tet(39)	NA	NA	NA	NA	NA	NA	goose_te
goose_te_924	goose_te_03978	2087	2431	tet(39)	tet(39)	98.97	194.5	tetracycline antibiotic	antibiotic efflux	3000566	goose_te
goose_te_924	goose_te_03979	2667	2870	tet(39)	tet(39)	98.11	98.2	tetracycline antibiotic	antibiotic efflux	3000566	goose_te
goose_te_933	goose_te_04008	335	141	Catalyzes the sodium-dependent transport of glutamate	NA	NA	NA	NA	NA	NA	goose_te
goose_te_933	goose_te_04009	1058	369	Catalyzes the sodium-dependent transport of glutamate	NA	NA	NA	NA	NA	NA	goose_te
goose_te_933	goose_te_04010	2116	2610	Nitroreductase family	NA	NA	NA	NA	NA	NA	goose_te
goose_te_933	goose_te_04011	3435	2746	Major facilitator Superfamily	NA	NA	NA	NA	NA	NA	goose_te
goose_te_933	goose_te_04012	3970	3461	bcr-1	bcr-1	49.62	121.7	bicyclomycin	antibiotic efflux	3003801	goose_te
goose_te_933	goose_te_04013	4176	4517	FUSC-like inner membrane protein yccS	NA	NA	NA	NA	NA	NA	goose_te
goose_te_938	goose_te_04029	84	212	goose_te_216006	NA	NA	NA	NA	NA	NA	goose_te
goose_te_938	goose_te_04030	513	196	FUSC-like inner membrane protein yccS	NA	NA	NA	NA	NA	NA	goose_te
goose_te_938	goose_te_04031	944	1150	bcr-1	NA	NA	NA	NA	NA	NA	goose_te
goose_te_938	goose_te_04032	1166	1552	bcr-1	bcr-1	42	71.6	bicyclomycin	antibiotic efflux	3003801	goose_te
goose_te_938	goose_te_04033	1500	2159	Major facilitator Superfamily	NA	NA	NA	NA	NA	NA	goose_te
goose_te_938	goose_te_04034	2368	2237	Nitroreductase family	NA	NA	NA	NA	NA	NA	goose_te
goose_te_938	goose_te_04035	2573	2349	Nitroreductase family	NA	NA	NA	NA	NA	NA	goose_te
goose_te_940	goose_te_04040	362	141	Catalyzes the sodium-dependent transport of glutamate	NA	NA	NA	NA	NA	NA	goose_te
goose_te_940	goose_te_04041	1417	1938	Nitroreductase family	NA	NA	NA	NA	NA	NA	goose_te
goose_te_940	goose_te_04042	2557	2330	Major facilitator Superfamily	NA	NA	NA	NA	NA	NA	goose_te
goose_te_940	goose_te_04043	3036	2557	bcr-1	bcr-1	40.65	82.8	bicyclomycin	antibiotic efflux	3003801	goose_te
goose_te_940	goose_te_04044	3217	3017	bcr-1	bcr-1	56.45	70.5	bicyclomycin	antibiotic efflux	3003801	goose_te
goose_te_940	goose_te_04045	4246	4118	goose_te_216006	NA	NA	NA	NA	NA	NA	goose_te
goose_te_941	goose_te_04046	315	79	goose_te_198465	NA	NA	NA	NA	NA	NA	goose_te
goose_te_941	goose_te_04047	324	515	981223.AIED01000077_gene668	NA	NA	NA	NA	NA	NA	goose_te
goose_te_941	goose_te_04048	1036	818	tet(39)	tet(39)	86.89	101.3	tetracycline antibiotic	antibiotic efflux	3000566	goose_te
goose_te_941	goose_te_04049	1302	991	tet(39)	NA	NA	NA	NA	NA	NA	goose_te
goose_te_941	goose_te_04050	1834	1304	tet(39)	NA	NA	NA	NA	NA	NA	goose_te
goose_te_941	goose_te_04051	1976	1821	tet(39)	NA	NA	NA	NA	NA	NA	goose_te
goose_te_941	goose_te_04052	2234	2605	tetR	NA	NA	NA	NA	NA	NA	goose_te
goose_te_941	goose_te_04053	2879	2751	goose_te_216006	NA	NA	NA	NA	NA	NA	goose_te
goose_te_946	goose_te_04066	168	49	goose_te_04066	NA	NA	NA	NA	NA	NA	goose_te
goose_te_946	goose_te_04067	704	402	Major facilitator Superfamily	NA	NA	NA	NA	NA	NA	goose_te
goose_te_946	goose_te_04068	1087	764	Major facilitator Superfamily	NA	NA	NA	NA	NA	NA	goose_te
goose_te_946	goose_te_04069	1626	1198	bcr-1	bcr-1	51.4	107.5	bicyclomycin	antibiotic efflux	3003801	goose_te
goose_te_946	goose_te_04070	1794	2057	FUSC-like inner membrane protein yccS	NA	NA	NA	NA	NA	NA	goose_te
goose_te_946	goose_te_04071	2169	2041	goose_te_216006	NA	NA	NA	NA	NA	NA	goose_te
goose_te_948	goose_te_04079	894	1721	bcr-1	bcr-1	43.35	152.5	bicyclomycin	antibiotic efflux	3003801	goose_te
goose_te_948	goose_te_04080	1699	2112	Major facilitator Superfamily	NA	NA	NA	NA	NA	NA	goose_te
goose_te_948	goose_te_04081	2741	2190	Nitroreductase family	NA	NA	NA	NA	NA	NA	goose_te
goose_te_948	goose_te_04082	3797	4540	Catalyzes the sodium-dependent transport of glutamate	NA	NA	NA	NA	NA	NA	goose_te
goose_te_948	goose_te_04083	4537	4713	Catalyzes the sodium-dependent transport of glutamate	NA	NA	NA	NA	NA	NA	goose_te
goose_te_950	goose_te_04088	83	211	goose_te_216006	NA	NA	NA	NA	NA	NA	goose_te
goose_te_950	goose_te_04089	241	588	525244.HMPREF0023_2088	NA	NA	NA	NA	NA	NA	goose_te
goose_te_950	goose_te_04090	1310	924	tet(39)	NA	NA	NA	NA	NA	NA	goose_te
goose_te_950	goose_te_04091	1657	1304	tet(39)	NA	NA	NA	NA	NA	NA	goose_te
goose_te_950	goose_te_04092	2043	1681	tet(39)	NA	NA	NA	NA	NA	NA	goose_te
goose_te_950	goose_te_04093	2127	2390	tetR	NA	NA	NA	NA	NA	NA	goose_te
goose_te_950	goose_te_04094	2411	2749	tetR	tetR	48.94	52.4	tetracycline antibiotic	antibiotic target alteration; antibiotic efflux	3003479	goose_te
goose_te_955	goose_te_04110	253	68	goose_te_20481	NA	NA	NA	NA	NA	NA	goose_te
goose_te_955	goose_te_04111	508	305	tet(39)	tet(39)	95.31	114.4	tetracycline antibiotic	antibiotic efflux	3000566	goose_te
goose_te_955	goose_te_04112	1509	529	tet(39)	tet(39)	99.68	588.2	tetracycline antibiotic	antibiotic efflux	3000566	goose_te
goose_te_955	goose_te_04113	1534	2175	tetR	NA	NA	NA	NA	NA	NA	goose_te
goose_te_955	goose_te_04114	2649	2509	goose_te_10241	NA	NA	NA	NA	NA	NA	goose_te
goose_te_961	goose_te_04133	255	695	Transposase	NA	NA	NA	NA	NA	NA	goose_te
goose_te_961	goose_te_04134	779	609	goose_te_04134	NA	NA	NA	NA	NA	NA	goose_te
goose_te_961	goose_te_04135	1738	1520	tetR	NA	NA	NA	NA	NA	NA	goose_te
goose_te_961	goose_te_04136	2162	1701	tetR	tetR	49.19	135.2	tetracycline antibiotic	antibiotic target alteration; antibiotic efflux	3003479	goose_te
goose_te_961	goose_te_04137	2183	2980	tet(39)	tet(39)	99.1	410.6	tetracycline antibiotic	antibiotic efflux	3000566	goose_te
goose_te_961	goose_te_04138	3027	3413	tet(39)	NA	NA	NA	NA	NA	NA	goose_te
goose_te_961	goose_te_04139	3679	3551	goose_te_216006	NA	NA	NA	NA	NA	NA	goose_te
goose_te_964	goose_te_04148	311	472	goose_te_12385	NA	NA	NA	NA	NA	NA	goose_te
goose_te_964	goose_te_04149	1711	461	tetA(P)	tetA(P)	32.92	195.7	tetracycline antibiotic	antibiotic efflux	3000180	goose_te
goose_te_964	goose_te_04150	2147	1935	General (non sugar-specific) component of the phosphoenolpyruvate-dependent sugar phosphotransferase system (sugar PTS). This major carbohydrate active-transport system catalyzes the phosphorylation of incoming sugar substrates concomitantly with their translocation across the cell membrane. Enzyme I transfers the phosphoryl group from phosphoenolpyruvate (PEP) to the phosphoryl carrier protein (…	NA	NA	NA	NA	NA	NA	goose_te
goose_te_964	goose_te_04151	2539	2411	goose_te_216006	NA	NA	NA	NA	NA	NA	goose_te
goose_te_965	goose_te_04152	84	212	goose_te_216006	NA	NA	NA	NA	NA	NA	goose_te
goose_te_965	goose_te_04153	1173	604	tetR	NA	NA	NA	NA	NA	NA	goose_te
goose_te_965	goose_te_04154	1194	1430	tet(39)	NA	NA	NA	NA	NA	NA	goose_te
goose_te_965	goose_te_04155	1427	2218	tet(39)	tet(39)	99.59	474.6	tetracycline antibiotic	antibiotic efflux	3000566	goose_te
goose_te_965	goose_te_04156	2202	2426	tet(39)	NA	NA	NA	NA	NA	NA	goose_te
goose_te_965	goose_te_04157	2844	2632	575586.HMPREF0016_03297	NA	NA	NA	NA	NA	NA	goose_te
goose_te_967	goose_te_04162	1746	1189	APH(3')-IIa	APH(3')-IIa	90.65	197.6	aminoglycoside antibiotic	antibiotic inactivation	3002644	goose_te
goose_te_967	goose_te_04163	2317	1955	FUSC-like inner membrane protein yccS	NA	NA	NA	NA	NA	NA	goose_te
goose_te_967	goose_te_04164	2777	3130	bcr-1	bcr-1	42	70.1	bicyclomycin	antibiotic efflux	3003801	goose_te
goose_te_967	goose_te_04165	3222	3662	Major facilitator Superfamily	NA	NA	NA	NA	NA	NA	goose_te
goose_te_967	goose_te_04166	3981	3814	Nitroreductase family	NA	NA	NA	NA	NA	NA	goose_te
goose_te_972	goose_te_04184	367	221	Tetracyclin repressor, C-terminal all-alpha domain	NA	NA	NA	NA	NA	NA	goose_te
goose_te_972	goose_te_04185	413	562	tet(39)	tet(39)	92.5	72.4	tetracycline antibiotic	antibiotic efflux	3000566	goose_te
goose_te_972	goose_te_04186	559	798	tet(39)	tet(39)	89.74	137.5	tetracycline antibiotic	antibiotic efflux	3000566	goose_te
goose_te_972	goose_te_04187	1261	1443	tet(39)	NA	NA	NA	NA	NA	NA	goose_te
goose_te_972	goose_te_04188	1974	1810	575586.HMPREF0016_03297	NA	NA	NA	NA	NA	NA	goose_te
goose_te_972	goose_te_04189	2330	2118	525244.HMPREF0023_2088	NA	NA	NA	NA	NA	NA	goose_te
goose_te_972	goose_te_04190	2727	2395	Initiator Replication protein	NA	NA	NA	NA	NA	NA	goose_te
goose_te_972	goose_te_04191	3044	3145	goose_te_180773	NA	NA	NA	NA	NA	NA	goose_te
goose_te_978	goose_te_04216	84	212	goose_te_216006	NA	NA	NA	NA	NA	NA	goose_te
goose_te_978	goose_te_04217	576	367	tetR	tetR	51.79	70.9	tetracycline antibiotic	antibiotic target alteration; antibiotic efflux	3003479	goose_te
goose_te_978	goose_te_04218	706	566	Tetracyclin repressor, C-terminal all-alpha domain	NA	NA	NA	NA	NA	NA	goose_te
goose_te_978	goose_te_04219	776	1138	tet(39)	tet(39)	98.13	201.1	tetracycline antibiotic	antibiotic efflux	3000566	goose_te
goose_te_978	goose_te_04220	1099	1518	tet(39)	tet(39)	100	154.1	tetracycline antibiotic	antibiotic efflux	3000566	goose_te
goose_te_978	goose_te_04221	1512	1691	tet(39)	tet(39)	100	101.7	tetracycline antibiotic	antibiotic efflux	3000566	goose_te
goose_te_978	goose_te_04222	2678	2130	575586.HMPREF0016_03297	NA	NA	NA	NA	NA	NA	goose_te
goose_te_978	goose_te_04223	3677	3306	Initiator Replication protein	NA	NA	NA	NA	NA	NA	goose_te
goose_te_979	goose_te_04224	83	211	goose_te_216006	NA	NA	NA	NA	NA	NA	goose_te
goose_te_979	goose_te_04225	967	326	tetR	NA	NA	NA	NA	NA	NA	goose_te
goose_te_979	goose_te_04226	988	1923	tet(39)	tet(39)	99.66	552	tetracycline antibiotic	antibiotic efflux	3000566	goose_te
goose_te_979	goose_te_04227	1927	2220	tet(39)	NA	NA	NA	NA	NA	NA	goose_te
goose_te_979	goose_te_04228	2640	2449	981223.AIED01000077_gene668	NA	NA	NA	NA	NA	NA	goose_te
goose_te_985	goose_te_04252	278	141	goose_te_75748	NA	NA	NA	NA	NA	NA	goose_te
goose_te_985	goose_te_04253	573	1502	Initiator Replication protein	NA	NA	NA	NA	NA	NA	goose_te
goose_te_985	goose_te_04254	1568	2116	575586.HMPREF0016_03297	NA	NA	NA	NA	NA	NA	goose_te
goose_te_985	goose_te_04255	2818	2345	tet(39)	NA	NA	NA	NA	NA	NA	goose_te
goose_te_985	goose_te_04256	3578	2778	tet(39)	NA	NA	NA	NA	NA	NA	goose_te
goose_te_985	goose_te_04257	3599	4204	tetR	tetR	43.43	154.1	tetracycline antibiotic	antibiotic target alteration; antibiotic efflux	3003479	goose_te
goose_te_985	goose_te_04258	4316	4188	goose_te_216006	NA	NA	NA	NA	NA	NA	goose_te
goose_te_993	goose_te_04283	546	289	tetR	NA	NA	NA	NA	NA	NA	goose_te
goose_te_993	goose_te_04284	694	524	tetR	NA	NA	NA	NA	NA	NA	goose_te
goose_te_993	goose_te_04285	950	1372	tet(39)	NA	NA	NA	NA	NA	NA	goose_te
goose_te_993	goose_te_04286	1560	1754	tet(39)	NA	NA	NA	NA	NA	NA	goose_te
goose_te_993	goose_te_04287	1757	2026	tet(39)	tet(39)	82.95	142.1	tetracycline antibiotic	antibiotic efflux	3000566	goose_te
goose_te_993	goose_te_04288	1983	2186	tet(39)	tet(39)	79.03	89.7	tetracycline antibiotic	antibiotic efflux	3000566	goose_te
goose_te_1006	goose_te_04331	82	210	goose_te_352579	NA	NA	NA	NA	NA	NA	goose_te
goose_te_1006	goose_te_04332	240	596	981223.AIED01000077_gene668	NA	NA	NA	NA	NA	NA	goose_te
goose_te_1006	goose_te_04333	659	757	goose_te_245897	NA	NA	NA	NA	NA	NA	goose_te
goose_te_1006	goose_te_04334	1321	824	tet(39)	NA	NA	NA	NA	NA	NA	goose_te
goose_te_1006	goose_te_04335	1689	1447	tet(39)	tet(39)	90.32	112.1	tetracycline antibiotic	antibiotic efflux	3000566	goose_te
goose_te_1006	goose_te_04336	1915	1634	tet(39)	tet(39)	98.92	176.8	tetracycline antibiotic	antibiotic efflux	3000566	goose_te
goose_te_1006	goose_te_04337	2013	2348	tetR	tetR	50	82	tetracycline antibiotic	antibiotic target alteration; antibiotic efflux	3003479	goose_te
goose_te_1006	goose_te_04338	2318	2614	tetR	NA	NA	NA	NA	NA	NA	goose_te
goose_te_1006	goose_te_04339	2611	2715	Tetracyclin repressor, C-terminal all-alpha domain	NA	NA	NA	NA	NA	NA	goose_te
goose_te_1006	goose_te_04340	3338	3664	goose_te_04340	NA	NA	NA	NA	NA	NA	goose_te
goose_te_1014	goose_te_04366	84	212	goose_te_216006	NA	NA	NA	NA	NA	NA	goose_te
goose_te_1014	goose_te_04367	962	603	tetR	NA	NA	NA	NA	NA	NA	goose_te
goose_te_1014	goose_te_04368	1198	959	tetR	NA	NA	NA	NA	NA	NA	goose_te
goose_te_1014	goose_te_04369	1219	1527	tet(39)	tet(39)	94.59	132.5	tetracycline antibiotic	antibiotic efflux	3000566	goose_te
goose_te_1014	goose_te_04370	1597	1827	tet(39)	NA	NA	NA	NA	NA	NA	goose_te
goose_te_1014	goose_te_04371	1878	2210	tet(39)	tet(39)	74.75	139	tetracycline antibiotic	antibiotic efflux	3000566	goose_te
goose_te_1014	goose_te_04372	2162	2479	tet(39)	tet(39)	89.77	144.4	tetracycline antibiotic	antibiotic efflux	3000566	goose_te
goose_te_1015	goose_te_04373	265	68	goose_te_273015	NA	NA	NA	NA	NA	NA	goose_te
goose_te_1015	goose_te_04374	1933	908	tet(41)	tet(41)	30.54	70.1	tetracycline antibiotic	antibiotic efflux	3000569	goose_te
goose_te_1015	goose_te_04375	2189	2581	threonine efflux protein	NA	NA	NA	NA	NA	NA	goose_te
goose_te_1015	goose_te_04376	2693	2565	goose_te_216006	NA	NA	NA	NA	NA	NA	goose_te
goose_te_1020	goose_te_04393	249	67	goose_te_71073	NA	NA	NA	NA	NA	NA	goose_te
goose_te_1020	goose_te_04394	1045	1215	goose_te_54337	NA	NA	NA	NA	NA	NA	goose_te
goose_te_1020	goose_te_04395	1187	1378	981223.AIED01000077_gene668	NA	NA	NA	NA	NA	NA	goose_te
goose_te_1020	goose_te_04396	2638	1682	tet(39)	tet(39)	90.94	530.4	tetracycline antibiotic	antibiotic efflux	3000566	goose_te
goose_te_1020	goose_te_04397	2840	2598	tet(39)	NA	NA	NA	NA	NA	NA	goose_te
goose_te_1020	goose_te_04398	3069	2941	goose_te_216006	NA	NA	NA	NA	NA	NA	goose_te
goose_te_1021	goose_te_04399	388	68	Cupin domain	NA	NA	NA	NA	NA	NA	goose_te
goose_te_1021	goose_te_04400	894	388	GrpB protein	NA	NA	NA	NA	NA	NA	goose_te
goose_te_1021	goose_te_04401	1591	1055	tetA(P)	NA	NA	NA	NA	NA	NA	goose_te
goose_te_1021	goose_te_04402	2048	1554	tetA(P)	tetA(P)	39.38	112.8	tetracycline antibiotic	antibiotic efflux	3000180	goose_te
goose_te_1021	goose_te_04403	2545	2417	goose_te_216006	NA	NA	NA	NA	NA	NA	goose_te
goose_te_1023	goose_te_04409	1373	1900	Nitroreductase family	NA	NA	NA	NA	NA	NA	goose_te
goose_te_1023	goose_te_04410	2792	2007	Major facilitator Superfamily	NA	NA	NA	NA	NA	NA	goose_te
goose_te_1023	goose_te_04411	3070	2789	bcr-1	bcr-1	45.56	82	bicyclomycin	antibiotic efflux	3003801	goose_te
goose_te_1023	goose_te_04412	3222	3016	Major facilitator Superfamily	NA	NA	NA	NA	NA	NA	goose_te
goose_te_1023	goose_te_04413	3427	3525	goose_te_143428	NA	NA	NA	NA	NA	NA	goose_te
goose_te_1023	goose_te_04414	3830	3702	goose_te_216006	NA	NA	NA	NA	NA	NA	goose_te
goose_te_1025	goose_te_04418	3166	2018	tetA(P)	tetA(P)	26.04	75.9	tetracycline antibiotic	antibiotic efflux	3000180	goose_te
goose_te_1025	goose_te_04419	3950	3633	General (non sugar-specific) component of the phosphoenolpyruvate-dependent sugar phosphotransferase system (sugar PTS). This major carbohydrate active-transport system catalyzes the phosphorylation of incoming sugar substrates concomitantly with their translocation across the cell membrane. Enzyme I transfers the phosphoryl group from phosphoenolpyruvate (PEP) to the phosphoryl carrier protein (…	NA	NA	NA	NA	NA	NA	goose_te
goose_te_1025	goose_te_04420	4402	3947	General (non sugar-specific) component of the phosphoenolpyruvate-dependent sugar phosphotransferase system (sugar PTS). This major carbohydrate active-transport system catalyzes the phosphorylation of incoming sugar substrates concomitantly with their translocation across the cell membrane. Enzyme I transfers the phosphoryl group from phosphoenolpyruvate (PEP) to the phosphoryl carrier protein (…	NA	NA	NA	NA	NA	NA	goose_te
goose_te_1025	goose_te_04421	4561	4433	goose_te_216006	NA	NA	NA	NA	NA	NA	goose_te
goose_te_1028	goose_te_04428	85	393	goose_te_04428	NA	NA	NA	NA	NA	NA	goose_te
goose_te_1028	goose_te_04429	2185	1928	tet(39)	tet(39)	100	152.5	tetracycline antibiotic	antibiotic efflux	3000566	goose_te
goose_te_1028	goose_te_04430	2811	2545	tet(39)	tet(39)	93.33	129.8	tetracycline antibiotic	antibiotic efflux	3000566	goose_te
goose_te_1028	goose_te_04431	3019	2804	tet(39)	NA	NA	NA	NA	NA	NA	goose_te
goose_te_1028	goose_te_04432	3069	3239	goose_te_05505	NA	NA	NA	NA	NA	NA	goose_te
goose_te_1033	goose_te_04447	168	461	525244.HMPREF0023_2088	NA	NA	NA	NA	NA	NA	goose_te
goose_te_1033	goose_te_04448	549	761	575586.HMPREF0016_03297	NA	NA	NA	NA	NA	NA	goose_te
goose_te_1033	goose_te_04449	1492	968	tet(39)	tet(39)	99.43	337	tetracycline antibiotic	antibiotic efflux	3000566	goose_te
goose_te_1033	goose_te_04450	1692	1591	tet(39)	tet(39)	87.5	55.1	tetracycline antibiotic	antibiotic efflux	3000566	goose_te
goose_te_1033	goose_te_04451	2087	1689	tet(39)	NA	NA	NA	NA	NA	NA	goose_te
goose_te_1033	goose_te_04452	2155	2643	tetR	NA	NA	NA	NA	NA	NA	goose_te
goose_te_1033	goose_te_04453	2896	2768	goose_te_216006	NA	NA	NA	NA	NA	NA	goose_te
goose_te_1040	goose_te_04478	675	806	goose_te_290635	NA	NA	NA	NA	NA	NA	goose_te
goose_te_1040	goose_te_04479	1069	842	tet(39)	NA	NA	NA	NA	NA	NA	goose_te
goose_te_1040	goose_te_04480	1575	1066	tet(39)	NA	NA	NA	NA	NA	NA	goose_te
goose_te_1040	goose_te_04481	2072	1599	tet(39)	tet(39)	78.42	180.3	tetracycline antibiotic	antibiotic efflux	3000566	goose_te
goose_te_1040	goose_te_04482	2093	2518	tetR	NA	NA	NA	NA	NA	NA	goose_te
goose_te_1040	goose_te_04483	2515	2733	goose_te_04483	NA	NA	NA	NA	NA	NA	goose_te
goose_te_1048	goose_te_04517	84	290	goose_te_306367	NA	NA	NA	NA	NA	NA	goose_te
goose_te_1048	goose_te_04518	241	849	SMART AAA ATPase	NA	NA	NA	NA	NA	NA	goose_te
goose_te_1048	goose_te_04519	1207	1764	tetB(46)	tetB(46)	33.11	93.6	tetracycline antibiotic	antibiotic efflux	3004033	goose_te
goose_te_1048	goose_te_04520	1713	2159	msbA	msbA	52.99	129.8	nitroimidazole antibiotic	antibiotic efflux	3003950	goose_te
goose_te_1048	goose_te_04521	2424	2645	goose_te_69825	NA	NA	NA	NA	NA	NA	goose_te
goose_te_1055	goose_te_04544	716	976	525244.HMPREF0023_2088	NA	NA	NA	NA	NA	NA	goose_te
goose_te_1055	goose_te_04545	1037	1228	981223.AIED01000077_gene668	NA	NA	NA	NA	NA	NA	goose_te
goose_te_1055	goose_te_04546	1293	1421	goose_te_277665	NA	NA	NA	NA	NA	NA	goose_te
goose_te_1055	goose_te_04547	1858	1718	tet(39)	tet(39)	100	64.3	tetracycline antibiotic	antibiotic efflux	3000566	goose_te
goose_te_1055	goose_te_04548	2210	2040	tet(39)	tet(39)	100	57	tetracycline antibiotic	antibiotic efflux	3000566	goose_te
goose_te_1055	goose_te_04549	2338	2207	tet(39)	NA	NA	NA	NA	NA	NA	goose_te
goose_te_1055	goose_te_04550	2578	2423	tet(39)	NA	NA	NA	NA	NA	NA	goose_te
goose_te_1055	goose_te_04551	2718	2533	tet(39)	NA	NA	NA	NA	NA	NA	goose_te
goose_te_1055	goose_te_04552	2899	2771	goose_te_216006	NA	NA	NA	NA	NA	NA	goose_te
goose_te_1069	goose_te_04607	433	68	goose_te_04607	NA	NA	NA	NA	NA	NA	goose_te
goose_te_1069	goose_te_04608	1013	1660	Belongs to the phosphoglycerate mutase family. GpmB subfamily	NA	NA	NA	NA	NA	NA	goose_te
goose_te_1069	goose_te_04609	2525	1767	Escherichia coli soxS with mutation conferring antibiotic resistance	Escherichia coli soxS with mutation conferring antibiotic resistance	55.77	124	fluoroquinolone antibiotic; monobactam; carbapenem; cephalosporin; glycylcycline; cephamycin; penam; tetracycline antibiotic; rifamycin antibiotic; phenicol antibiotic; triclosan; penem	antibiotic target alteration; antibiotic efflux; reduced permeability to antibiotic	3003511	goose_te
goose_te_1069	goose_te_04610	2881	2753	goose_te_216006	NA	NA	NA	NA	NA	NA	goose_te
goose_te_1076	goose_te_04632	1190	141	PDZ domain (Also known as DHR or GLGF)	NA	NA	NA	NA	NA	NA	goose_te
goose_te_1076	goose_te_04633	2539	1238	tet(41)	tet(41)	25.15	40.8	tetracycline antibiotic	antibiotic efflux	3000569	goose_te
goose_te_1076	goose_te_04634	2948	2820	goose_te_216006	NA	NA	NA	NA	NA	NA	goose_te
goose_te_1078	goose_te_04640	2173	1787	tet(39)	NA	NA	NA	NA	NA	NA	goose_te
goose_te_1078	goose_te_04641	2908	2321	tet(39)	tet(39)	98.97	367.9	tetracycline antibiotic	antibiotic efflux	3000566	goose_te
goose_te_1078	goose_te_04642	2976	3266	Tetracyclin repressor, C-terminal all-alpha domain	NA	NA	NA	NA	NA	NA	goose_te
goose_te_1079	goose_te_04643	879	1148	525244.HMPREF0023_2088	NA	NA	NA	NA	NA	NA	goose_te
goose_te_1079	goose_te_04644	1916	1710	tet(39)	tet(39)	82.86	99	tetracycline antibiotic	antibiotic efflux	3000566	goose_te
goose_te_1079	goose_te_04645	2310	2077	tet(39)	tet(39)	96.83	112.1	tetracycline antibiotic	antibiotic efflux	3000566	goose_te
goose_te_1079	goose_te_04646	2731	2327	tet(39)	tet(39)	83.76	183.7	tetracycline antibiotic	antibiotic efflux	3000566	goose_te
goose_te_1079	goose_te_04647	2871	2686	tet(39)	NA	NA	NA	NA	NA	NA	goose_te
goose_te_1079	goose_te_04648	3113	2985	goose_te_216006	NA	NA	NA	NA	NA	NA	goose_te
goose_te_1082	goose_te_04658	901	221	tetR	NA	NA	NA	NA	NA	NA	goose_te
goose_te_1082	goose_te_04659	930	1178	tet(39)	NA	NA	NA	NA	NA	NA	goose_te
goose_te_1082	goose_te_04660	1246	1956	tet(39)	tet(39)	99.15	447.6	tetracycline antibiotic	antibiotic efflux	3000566	goose_te
goose_te_1083	goose_te_04661	720	872	goose_te_01729	NA	NA	NA	NA	NA	NA	goose_te
goose_te_1083	goose_te_04662	1663	1322	tetR	tetR	48.65	120.9	tetracycline antibiotic	antibiotic target alteration; antibiotic efflux	3003479	goose_te
goose_te_1083	goose_te_04663	1749	1856	tet(39)	NA	NA	NA	NA	NA	NA	goose_te
goose_te_1083	goose_te_04664	1837	2220	tet(39)	tet(39)	96.55	157.5	tetracycline antibiotic	antibiotic efflux	3000566	goose_te
goose_te_1083	goose_te_04665	2248	2442	tet(39)	tet(39)	97.5	73.2	tetracycline antibiotic	antibiotic efflux	3000566	goose_te
goose_te_1083	goose_te_04666	2415	2594	tet(39)	tet(39)	98.25	110.9	tetracycline antibiotic	antibiotic efflux	3000566	goose_te
goose_te_1083	goose_te_04667	3214	3107	goose_te_20387	NA	NA	NA	NA	NA	NA	goose_te
goose_te_1086	goose_te_04674	625	68	tetR	NA	NA	NA	NA	NA	NA	goose_te
goose_te_1086	goose_te_04675	646	1704	tet(D)	tet(D)	42.56	255	tetracycline antibiotic	antibiotic efflux	3000168	goose_te
goose_te_1086	goose_te_04676	2559	2257	525244.HMPREF0023_2088	NA	NA	NA	NA	NA	NA	goose_te
goose_te_1086	goose_te_04677	2717	2589	goose_te_216006	NA	NA	NA	NA	NA	NA	goose_te
goose_te_1088	goose_te_04680	2725	1538	bcr-1	bcr-1	35.66	181.8	bicyclomycin	antibiotic efflux	3003801	goose_te
goose_te_1088	goose_te_04681	2935	2807	goose_te_216006	NA	NA	NA	NA	NA	NA	goose_te
goose_te_1090	goose_te_04686	712	68	tetR	tetR	46.43	136.3	tetracycline antibiotic	antibiotic target alteration; antibiotic efflux	3003479	goose_te
goose_te_1090	goose_te_04687	733	1314	tet(39)	NA	NA	NA	NA	NA	NA	goose_te
goose_te_1090	goose_te_04688	1338	1964	tet(39)	NA	NA	NA	NA	NA	NA	goose_te
goose_te_1090	goose_te_04689	2579	2193	981223.AIED01000077_gene668	NA	NA	NA	NA	NA	NA	goose_te
goose_te_1090	goose_te_04690	2737	2609	goose_te_216006	NA	NA	NA	NA	NA	NA	goose_te
goose_te_1093	goose_te_04701	271	68	goose_te_371849	NA	NA	NA	NA	NA	NA	goose_te
goose_te_1093	goose_te_04702	582	292	tetA(P)	NA	NA	NA	NA	NA	NA	goose_te
goose_te_1093	goose_te_04703	886	551	tetA(P)	tetA(P)	29.27	44.3	tetracycline antibiotic	antibiotic efflux	3000180	goose_te
goose_te_1093	goose_te_04704	1475	837	tet(40)	tet(40)	41.14	100.9	tetracycline antibiotic	antibiotic efflux	3000567	goose_te
goose_te_1093	goose_te_04705	2090	1923	General (non sugar-specific) component of the phosphoenolpyruvate-dependent sugar phosphotransferase system (sugar PTS). This major carbohydrate active-transport system catalyzes the phosphorylation of incoming sugar substrates concomitantly with their translocation across the cell membrane. Enzyme I transfers the phosphoryl group from phosphoenolpyruvate (PEP) to the phosphoryl carrier protein (…	NA	NA	NA	NA	NA	NA	goose_te
goose_te_1093	goose_te_04706	2791	2663	goose_te_216006	NA	NA	NA	NA	NA	NA	goose_te
goose_te_1102	goose_te_04739	84	212	goose_te_216006	NA	NA	NA	NA	NA	NA	goose_te
goose_te_1102	goose_te_04740	1715	1113	goose_te_04740	NA	NA	NA	NA	NA	NA	goose_te
goose_te_1102	goose_te_04741	1816	2274	bcr-1	bcr-1	41.86	108.2	bicyclomycin	antibiotic efflux	3003801	goose_te
goose_te_1102	goose_te_04742	2271	2918	bcr-1	bcr-1	36.1	110.2	bicyclomycin	antibiotic efflux	3003801	goose_te
goose_te_1106	goose_te_04758	82	210	goose_te_216006	NA	NA	NA	NA	NA	NA	goose_te
goose_te_1106	goose_te_04759	721	1017	tet(39)	tet(39)	48.57	77.8	tetracycline antibiotic	antibiotic efflux	3000566	goose_te
goose_te_1106	goose_te_04760	2097	2198	goose_te_04760	NA	NA	NA	NA	NA	NA	goose_te
goose_te_1121	goose_te_04826	84	212	goose_te_216006	NA	NA	NA	NA	NA	NA	goose_te
goose_te_1121	goose_te_04827	242	697	981223.AIED01000077_gene668	NA	NA	NA	NA	NA	NA	goose_te
goose_te_1121	goose_te_04828	1014	925	tet(39)	NA	NA	NA	NA	NA	NA	goose_te
goose_te_1121	goose_te_04829	1349	999	tet(39)	tet(39)	97.12	197.2	tetracycline antibiotic	antibiotic efflux	3000566	goose_te
goose_te_1121	goose_te_04830	1552	1307	tet(39)	NA	NA	NA	NA	NA	NA	goose_te
goose_te_1121	goose_te_04831	2157	1672	tet(39)	NA	NA	NA	NA	NA	NA	goose_te
goose_te_1121	goose_te_04832	2195	2737	tetR	tetR	48.33	130.2	tetracycline antibiotic	antibiotic target alteration; antibiotic efflux	3003479	goose_te
goose_te_1122	goose_te_04833	815	270	tet(39)	tet(39)	96.79	285.8	tetracycline antibiotic	antibiotic efflux	3000566	goose_te
goose_te_1122	goose_te_04834	1500	802	tet(39)	tet(39)	98.62	400.2	tetracycline antibiotic	antibiotic efflux	3000566	goose_te
goose_te_1128	goose_te_04858	425	144	goose_te_382670	NA	NA	NA	NA	NA	NA	goose_te
goose_te_1128	goose_te_04859	1079	585	tet(G)	tet(G)	37.8	97.1	tetracycline antibiotic	antibiotic efflux	3000174	goose_te
goose_te_1128	goose_te_04860	1780	1100	tet(A)	NA	NA	NA	NA	NA	NA	goose_te
goose_te_1128	goose_te_04861	2179	2051	goose_te_216006	NA	NA	NA	NA	NA	NA	goose_te
goose_te_1134	goose_te_04881	265	68	goose_te_273015	NA	NA	NA	NA	NA	NA	goose_te
goose_te_1134	goose_te_04882	1931	654	tet(41)	tet(41)	28.9	73.2	tetracycline antibiotic	antibiotic efflux	3000569	goose_te
goose_te_1134	goose_te_04883	2187	2579	threonine efflux protein	NA	NA	NA	NA	NA	NA	goose_te
goose_te_1134	goose_te_04884	2691	2563	goose_te_216006	NA	NA	NA	NA	NA	NA	goose_te
goose_te_1138	goose_te_04900	84	212	goose_te_216006	NA	NA	NA	NA	NA	NA	goose_te
goose_te_1138	goose_te_04901	687	1520	tet(30)	tet(30)	79.41	401	tetracycline antibiotic	antibiotic efflux	3000561	goose_te
goose_te_1138	goose_te_04902	1520	1900	tet(30)	tet(30)	86.61	186.8	tetracycline antibiotic	antibiotic efflux	3000561	goose_te
goose_te_1138	goose_te_04903	2511	1810	Cytosine deaminase and related metal-dependent	NA	NA	NA	NA	NA	NA	goose_te
goose_te_1138	goose_te_04904	2557	2775	goose_te_101729	NA	NA	NA	NA	NA	NA	goose_te
goose_te_1142	goose_te_04918	83	211	goose_te_216006	NA	NA	NA	NA	NA	NA	goose_te
goose_te_1142	goose_te_04919	1276	2118	tet(A)	tet(A)	57.56	222.6	tetracycline antibiotic	antibiotic efflux	3000165	goose_te
goose_te_1142	goose_te_04920	2950	3198	goose_te_04920	NA	NA	NA	NA	NA	NA	goose_te
goose_te_1150	goose_te_04953	704	135	tetR	NA	NA	NA	NA	NA	NA	goose_te
goose_te_1150	goose_te_04954	725	1963	tet(D)	tet(D)	41.39	278.9	tetracycline antibiotic	antibiotic efflux	3000168	goose_te
goose_te_1150	goose_te_04955	2578	2192	981223.AIED01000077_gene668	NA	NA	NA	NA	NA	NA	goose_te
goose_te_1150	goose_te_04956	2736	2608	goose_te_216006	NA	NA	NA	NA	NA	NA	goose_te
goose_te_1152	goose_te_04961	84	212	goose_te_216006	NA	NA	NA	NA	NA	NA	goose_te
goose_te_1152	goose_te_04962	240	824	Responsible for synthesis of pseudouridine from uracil- 516 in 16S ribosomal RNA	NA	NA	NA	NA	NA	NA	goose_te
goose_te_1152	goose_te_04963	840	1196	bcr-1	bcr-1	44.71	82	bicyclomycin	antibiotic efflux	3003801	goose_te
goose_te_1152	goose_te_04964	1575	1405	goose_te_16098	NA	NA	NA	NA	NA	NA	goose_te
goose_te_1152	goose_te_04965	1630	2046	Major facilitator Superfamily	NA	NA	NA	NA	NA	NA	goose_te
goose_te_1152	goose_te_04966	2487	2708	goose_te_04966	NA	NA	NA	NA	NA	NA	goose_te
goose_te_1153	goose_te_04967	83	178	goose_te_116834	NA	NA	NA	NA	NA	NA	goose_te
goose_te_1153	goose_te_04968	370	1086	tet(39)	tet(39)	100	448	tetracycline antibiotic	antibiotic efflux	3000566	goose_te
goose_te_1153	goose_te_04969	1171	1557	tet(39)	NA	NA	NA	NA	NA	NA	goose_te
goose_te_1153	goose_te_04970	2334	1786	575586.HMPREF0016_03297	NA	NA	NA	NA	NA	NA	goose_te
goose_te_1153	goose_te_04971	2636	2400	Initiator Replication protein	NA	NA	NA	NA	NA	NA	goose_te
goose_te_1169	goose_te_05027	168	740	981223.AIED01000077_gene668	NA	NA	NA	NA	NA	NA	goose_te
goose_te_1169	goose_te_05028	2201	969	tet(D)	NA	NA	NA	NA	NA	NA	goose_te
goose_te_1169	goose_te_05029	2211	2648	tetR	tetR	47.73	134.8	tetracycline antibiotic	antibiotic target alteration; antibiotic efflux	3003479	goose_te
goose_te_1169	goose_te_05030	2645	2764	Tetracyclin repressor, C-terminal all-alpha domain	NA	NA	NA	NA	NA	NA	goose_te
goose_te_1169	goose_te_05031	2902	2774	goose_te_216006	NA	NA	NA	NA	NA	NA	goose_te
goose_te_1173	goose_te_05040	84	212	goose_te_216006	NA	NA	NA	NA	NA	NA	goose_te
goose_te_1173	goose_te_05041	262	690	General (non sugar-specific) component of the phosphoenolpyruvate-dependent sugar phosphotransferase system (sugar PTS). This major carbohydrate active-transport system catalyzes the phosphorylation of incoming sugar substrates concomitantly with their translocation across the cell membrane. Enzyme I transfers the phosphoryl group from phosphoenolpyruvate (PEP) to the phosphoryl carrier protein (…	NA	NA	NA	NA	NA	NA	goose_te
goose_te_1173	goose_te_05042	720	2183	tetA(P)	tetA(P)	32.54	188.7	tetracycline antibiotic	antibiotic efflux	3000180	goose_te
goose_te_1173	goose_te_05043	2317	2156	goose_te_12385	NA	NA	NA	NA	NA	NA	goose_te
goose_te_1174	goose_te_05044	265	68	goose_te_273015	NA	NA	NA	NA	NA	NA	goose_te
goose_te_1174	goose_te_05045	1931	849	tet(41)	tet(41)	31.11	71.2	tetracycline antibiotic	antibiotic efflux	3000569	goose_te
goose_te_1174	goose_te_05046	2187	2579	threonine efflux protein	NA	NA	NA	NA	NA	NA	goose_te
goose_te_1174	goose_te_05047	2691	2563	goose_te_216006	NA	NA	NA	NA	NA	NA	goose_te
goose_te_1176	goose_te_05052	1093	737	tet(39)	NA	NA	NA	NA	NA	NA	goose_te
goose_te_1176	goose_te_05053	1470	1078	tet(39)	NA	NA	NA	NA	NA	NA	goose_te
goose_te_1176	goose_te_05054	1923	2414	tetR	tetR	48.8	134	tetracycline antibiotic	antibiotic target alteration; antibiotic efflux	3003479	goose_te
goose_te_1176	goose_te_05055	2411	2629	tetR	NA	NA	NA	NA	NA	NA	goose_te
goose_te_1176	goose_te_05056	2872	2744	goose_te_216006	NA	NA	NA	NA	NA	NA	goose_te
goose_te_1177	goose_te_05057	84	212	goose_te_216006	NA	NA	NA	NA	NA	NA	goose_te
goose_te_1177	goose_te_05058	572	288	tetR	NA	NA	NA	NA	NA	NA	goose_te
goose_te_1177	goose_te_05059	930	523	tetR	NA	NA	NA	NA	NA	NA	goose_te
goose_te_1177	goose_te_05060	951	1247	tet(39)	NA	NA	NA	NA	NA	NA	goose_te
goose_te_1177	goose_te_05061	1328	1513	tet(39)	tet(39)	100	109.4	tetracycline antibiotic	antibiotic efflux	3000566	goose_te
goose_te_1177	goose_te_05062	1455	1808	tet(39)	tet(39)	90.36	142.1	tetracycline antibiotic	antibiotic efflux	3000566	goose_te
goose_te_1177	goose_te_05063	1860	2189	tet(39)	NA	NA	NA	NA	NA	NA	goose_te
goose_te_1177	goose_te_05064	2426	2701	goose_te_07745	NA	NA	NA	NA	NA	NA	goose_te
goose_te_1179	goose_te_05069	343	68	goose_te_07745	NA	NA	NA	NA	NA	NA	goose_te
goose_te_1179	goose_te_05070	1437	580	tet(39)	NA	NA	NA	NA	NA	NA	goose_te
goose_te_1179	goose_te_05071	1769	2488	tetR	tetR	44.81	151.4	tetracycline antibiotic	antibiotic target alteration; antibiotic efflux	3003479	goose_te
goose_te_1195	goose_te_05136	1015	131	FUSC-like inner membrane protein yccS	NA	NA	NA	NA	NA	NA	goose_te
goose_te_1195	goose_te_05137	1220	1654	bcr-1	bcr-1	50	94.7	bicyclomycin	antibiotic efflux	3003801	goose_te
goose_te_1195	goose_te_05138	1651	2436	Major facilitator Superfamily	NA	NA	NA	NA	NA	NA	goose_te
goose_te_1195	goose_te_05139	3065	2514	Nitroreductase family	NA	NA	NA	NA	NA	NA	goose_te
goose_te_1195	goose_te_05140	3392	3574	goose_te_71073	NA	NA	NA	NA	NA	NA	goose_te
goose_te_1199	goose_te_05154	84	212	goose_te_216006	NA	NA	NA	NA	NA	NA	goose_te
goose_te_1199	goose_te_05155	359	222	FUSC-like inner membrane protein yccS	NA	NA	NA	NA	NA	NA	goose_te
goose_te_1199	goose_te_05156	564	836	bcr-1	bcr-1	54.79	82	bicyclomycin	antibiotic efflux	3003801	goose_te
goose_te_1199	goose_te_05157	848	1780	Major facilitator Superfamily	NA	NA	NA	NA	NA	NA	goose_te
goose_te_1200	goose_te_05158	446	141	tetR	tetR	57.41	72	tetracycline antibiotic	antibiotic target alteration; antibiotic efflux	3003479	goose_te
goose_te_1200	goose_te_05159	467	763	tet(39)	NA	NA	NA	NA	NA	NA	goose_te
goose_te_1200	goose_te_05160	750	953	tet(39)	NA	NA	NA	NA	NA	NA	goose_te
goose_te_1200	goose_te_05161	965	1123	tet(39)	tet(39)	97.92	96.3	tetracycline antibiotic	antibiotic efflux	3000566	goose_te
goose_te_1200	goose_te_05162	1120	1623	tet(39)	NA	NA	NA	NA	NA	NA	goose_te
goose_te_1200	goose_te_05163	2116	1904	575586.HMPREF0016_03297	NA	NA	NA	NA	NA	NA	goose_te
goose_te_1200	goose_te_05164	2429	2262	525244.HMPREF0023_2088	NA	NA	NA	NA	NA	NA	goose_te
goose_te_1200	goose_te_05165	2587	2459	goose_te_216006	NA	NA	NA	NA	NA	NA	goose_te
goose_te_1201	goose_te_05166	915	493	tet(39)	NA	NA	NA	NA	NA	NA	goose_te
goose_te_1201	goose_te_05167	1009	1362	tetR	tetR	51.52	77.8	tetracycline antibiotic	antibiotic target alteration; antibiotic efflux	3003479	goose_te
goose_te_1201	goose_te_05168	1359	1532	Tetracyclin repressor, C-terminal all-alpha domain	NA	NA	NA	NA	NA	NA	goose_te
goose_te_1201	goose_te_05169	2053	1925	goose_te_216006	NA	NA	NA	NA	NA	NA	goose_te
goose_te_1204	goose_te_05177	715	933	Nitroreductase family	NA	NA	NA	NA	NA	NA	goose_te
goose_te_1204	goose_te_05178	1702	1037	Major facilitator Superfamily	NA	NA	NA	NA	NA	NA	goose_te
goose_te_1204	goose_te_05179	1874	1656	Major facilitator Superfamily	NA	NA	NA	NA	NA	NA	goose_te
goose_te_1204	goose_te_05180	2189	1908	bcr-1	bcr-1	49.4	81.3	bicyclomycin	antibiotic efflux	3003801	goose_te
goose_te_1221	goose_te_05246	892	479	Major facilitator superfamily	NA	NA	NA	NA	NA	NA	goose_te
goose_te_1221	goose_te_05247	1891	1217	tetA(P)	tetA(P)	40.8	85.9	tetracycline antibiotic	antibiotic efflux	3000180	goose_te
goose_te_1234	goose_te_05303	1226	1095	tetR	tetR	51.35	45.4	tetracycline antibiotic	antibiotic target alteration; antibiotic efflux	3003479	goose_te
goose_te_1234	goose_te_05304	1492	1223	tetR	NA	NA	NA	NA	NA	NA	goose_te
goose_te_1234	goose_te_05305	1655	1804	tet(39)	tet(39)	100	94.7	tetracycline antibiotic	antibiotic efflux	3000566	goose_te
goose_te_1234	goose_te_05306	2207	2566	tet(39)	tet(39)	100	218.8	tetracycline antibiotic	antibiotic efflux	3000566	goose_te
goose_te_1235	goose_te_05307	871	530	tetR	NA	NA	NA	NA	NA	NA	goose_te
goose_te_1235	goose_te_05308	1173	907	tetR	NA	NA	NA	NA	NA	NA	goose_te
goose_te_1235	goose_te_05309	1238	1435	tet(39)	tet(39)	100	116.7	tetracycline antibiotic	antibiotic efflux	3000566	goose_te
goose_te_1235	goose_te_05310	1500	1742	tet(39)	tet(39)	100	92.4	tetracycline antibiotic	antibiotic efflux	3000566	goose_te
goose_te_1235	goose_te_05311	1802	2047	tet(39)	NA	NA	NA	NA	NA	NA	goose_te
goose_te_1235	goose_te_05312	2041	2409	tet(39)	tet(39)	100	231.9	tetracycline antibiotic	antibiotic efflux	3000566	goose_te
goose_te_1235	goose_te_05313	3044	2658	981223.AIED01000077_gene668	NA	NA	NA	NA	NA	NA	goose_te
goose_te_1240	goose_te_05332	85	213	goose_te_216006	NA	NA	NA	NA	NA	NA	goose_te
goose_te_1240	goose_te_05333	1001	1192	981223.AIED01000077_gene668	NA	NA	NA	NA	NA	NA	goose_te
goose_te_1240	goose_te_05334	1914	1642	tet(39)	tet(39)	100	172.6	tetracycline antibiotic	antibiotic efflux	3000566	goose_te
goose_te_1240	goose_te_05335	2669	2875	tetR	tetR	56.25	40	tetracycline antibiotic	antibiotic target alteration; antibiotic efflux	3003479	goose_te
goose_te_1240	goose_te_05336	2853	3014	tetR	NA	NA	NA	NA	NA	NA	goose_te
goose_te_1244	goose_te_05350	84	212	goose_te_216006	NA	NA	NA	NA	NA	NA	goose_te
goose_te_1244	goose_te_05351	913	1854	hp1181	hp1181	29.57	91.7	fluoroquinolone antibiotic; tetracycline antibiotic; nitroimidazole antibiotic	antibiotic efflux	3003964	goose_te
goose_te_1244	goose_te_05352	2509	1979	Transmembrane secretion effector	NA	NA	NA	NA	NA	NA	goose_te
goose_te_1245	goose_te_05353	84	212	goose_te_216006	NA	NA	NA	NA	NA	NA	goose_te
goose_te_1245	goose_te_05354	573	1118	transcriptional regulator	NA	NA	NA	NA	NA	NA	goose_te
goose_te_1245	goose_te_05355	1148	2920	tetA(60)	NA	NA	NA	NA	NA	NA	goose_te
goose_te_1245	goose_te_05356	3283	4218	tetB(60)	tetB(60)	30.19	138.7	tetracycline antibiotic	antibiotic efflux	3004036	goose_te
goose_te_1245	goose_te_05357	4215	4694	novA	novA	39.6	109	aminocoumarin antibiotic	antibiotic efflux	3002522	goose_te
goose_te_1245	goose_te_05358	5352	5657	goose_te_07105	NA	NA	NA	NA	NA	NA	goose_te
goose_te_1249	goose_te_05371	854	633	Major facilitator Superfamily	NA	NA	NA	NA	NA	NA	goose_te
goose_te_1249	goose_te_05372	1611	802	bcr-1	bcr-1	37.91	119.4	bicyclomycin	antibiotic efflux	3003801	goose_te
goose_te_1249	goose_te_05373	1821	1615	bcr-1	NA	NA	NA	NA	NA	NA	goose_te
goose_te_1249	goose_te_05374	2461	2333	goose_te_216006	NA	NA	NA	NA	NA	NA	goose_te
goose_te_1250	goose_te_05375	1757	963	APH(3')-IIa	NA	NA	NA	NA	NA	NA	goose_te
goose_te_1250	goose_te_05376	1918	2046	goose_te_216006	NA	NA	NA	NA	NA	NA	goose_te
goose_te_1250	goose_te_05377	2076	2198	goose_te_212749	NA	NA	NA	NA	NA	NA	goose_te
goose_te_1250	goose_te_05378	2525	2235	tet(39)	NA	NA	NA	NA	NA	NA	goose_te
goose_te_1250	goose_te_05379	2860	2483	tet(39)	NA	NA	NA	NA	NA	NA	goose_te
goose_te_1250	goose_te_05380	3140	2862	tet(39)	tet(39)	94.03	130.6	tetracycline antibiotic	antibiotic efflux	3000566	goose_te
goose_te_1250	goose_te_05381	3468	3163	tet(39)	NA	NA	NA	NA	NA	NA	goose_te
goose_te_1250	goose_te_05382	3489	4130	tetR	NA	NA	NA	NA	NA	NA	goose_te
goose_te_1253	goose_te_05391	182	937	General (non sugar-specific) component of the phosphoenolpyruvate-dependent sugar phosphotransferase system (sugar PTS). This major carbohydrate active-transport system catalyzes the phosphorylation of incoming sugar substrates concomitantly with their translocation across the cell membrane. Enzyme I transfers the phosphoryl group from phosphoenolpyruvate (PEP) to the phosphoryl carrier protein (…	NA	NA	NA	NA	NA	NA	goose_te
goose_te_1253	goose_te_05392	1160	1456	tet(40)	NA	NA	NA	NA	NA	NA	goose_te
goose_te_1253	goose_te_05393	1538	2401	tetA(P)	tetA(P)	28.3	113.2	tetracycline antibiotic	antibiotic efflux	3000180	goose_te
goose_te_1253	goose_te_05394	2435	2638	goose_te_371849	NA	NA	NA	NA	NA	NA	goose_te
goose_te_1254	goose_te_05395	235	546	Nitroreductase family	NA	NA	NA	NA	NA	NA	goose_te
goose_te_1254	goose_te_05396	543	770	Nitroreductase family	NA	NA	NA	NA	NA	NA	goose_te
goose_te_1254	goose_te_05397	1261	848	Major facilitator Superfamily	NA	NA	NA	NA	NA	NA	goose_te
goose_te_1254	goose_te_05398	2066	1239	bcr-1	bcr-1	40.15	147.9	bicyclomycin	antibiotic efflux	3003801	goose_te
goose_te_1254	goose_te_05399	2271	2492	FUSC-like inner membrane protein yccS	NA	NA	NA	NA	NA	NA	goose_te
goose_te_1254	goose_te_05400	2630	2502	goose_te_216006	NA	NA	NA	NA	NA	NA	goose_te
goose_te_1255	goose_te_05401	256	696	Transposase	NA	NA	NA	NA	NA	NA	goose_te
goose_te_1255	goose_te_05402	780	610	goose_te_04134	NA	NA	NA	NA	NA	NA	goose_te
goose_te_1255	goose_te_05403	1157	1309	goose_te_01729	NA	NA	NA	NA	NA	NA	goose_te
goose_te_1255	goose_te_05404	1724	1527	Tetracyclin repressor, C-terminal all-alpha domain	NA	NA	NA	NA	NA	NA	goose_te
goose_te_1255	goose_te_05405	1938	1708	tetR	tetR	44.44	66.2	tetracycline antibiotic	antibiotic target alteration; antibiotic efflux	3003479	goose_te
goose_te_1255	goose_te_05406	2104	1904	tetR	NA	NA	NA	NA	NA	NA	goose_te
goose_te_1255	goose_te_05407	2192	2386	tet(39)	NA	NA	NA	NA	NA	NA	goose_te
goose_te_1255	goose_te_05408	2476	3372	tet(39)	tet(39)	100	560.8	tetracycline antibiotic	antibiotic efflux	3000566	goose_te
goose_te_1255	goose_te_05409	3694	3566	goose_te_216006	NA	NA	NA	NA	NA	NA	goose_te
goose_te_1271	goose_te_05473	522	827	Initiator Replication protein	NA	NA	NA	NA	NA	NA	goose_te
goose_te_1271	goose_te_05474	893	1162	525244.HMPREF0023_2088	NA	NA	NA	NA	NA	NA	goose_te
goose_te_1271	goose_te_05475	1251	1442	981223.AIED01000077_gene668	NA	NA	NA	NA	NA	NA	goose_te
goose_te_1271	goose_te_05476	1942	1673	tet(39)	NA	NA	NA	NA	NA	NA	goose_te
goose_te_1271	goose_te_05477	2993	1881	tet(39)	tet(39)	98.05	573.5	tetracycline antibiotic	antibiotic efflux	3000566	goose_te
goose_te_1271	goose_te_05478	3149	3021	goose_te_216006	NA	NA	NA	NA	NA	NA	goose_te
goose_te_1273	goose_te_05484	168	581	Nitroreductase family	NA	NA	NA	NA	NA	NA	goose_te
goose_te_1273	goose_te_05485	581	808	Nitroreductase family	NA	NA	NA	NA	NA	NA	goose_te
goose_te_1273	goose_te_05486	1897	998	bcr-1	bcr-1	37.46	147.9	bicyclomycin	antibiotic efflux	3003801	goose_te
goose_te_1273	goose_te_05487	2100	1894	bcr-1	NA	NA	NA	NA	NA	NA	goose_te
goose_te_1273	goose_te_05488	2305	2796	FUSC-like inner membrane protein yccS	NA	NA	NA	NA	NA	NA	goose_te
goose_te_1276	goose_te_05495	306	130	goose_te_34786	NA	NA	NA	NA	NA	NA	goose_te
goose_te_1276	goose_te_05496	498	920	tet(39)	tet(39)	99.26	262.7	tetracycline antibiotic	antibiotic efflux	3000566	goose_te
goose_te_1276	goose_te_05497	948	1244	tet(39)	tet(39)	95.24	160.6	tetracycline antibiotic	antibiotic efflux	3000566	goose_te
goose_te_1276	goose_te_05498	1199	1417	tet(39)	NA	NA	NA	NA	NA	NA	goose_te
goose_te_1276	goose_te_05499	1910	1746	575586.HMPREF0016_03297	NA	NA	NA	NA	NA	NA	goose_te
goose_te_1276	goose_te_05500	2266	1970	525244.HMPREF0023_2088	NA	NA	NA	NA	NA	NA	goose_te
goose_te_1276	goose_te_05501	2456	2331	Initiator Replication protein	NA	NA	NA	NA	NA	NA	goose_te
goose_te_1284	goose_te_05532	784	131	FUSC-like inner membrane protein yccS	NA	NA	NA	NA	NA	NA	goose_te
goose_te_1284	goose_te_05533	989	1423	bcr-1	bcr-1	51.92	107.5	bicyclomycin	antibiotic efflux	3003801	goose_te
goose_te_1284	goose_te_05534	1420	1689	Major facilitator Superfamily	NA	NA	NA	NA	NA	NA	goose_te
goose_te_1284	goose_te_05535	1689	2204	Major facilitator Superfamily	NA	NA	NA	NA	NA	NA	goose_te
goose_te_1284	goose_te_05536	2674	2417	Nitroreductase family	NA	NA	NA	NA	NA	NA	goose_te
goose_te_1289	goose_te_05551	84	212	goose_te_216006	NA	NA	NA	NA	NA	NA	goose_te
goose_te_1289	goose_te_05552	384	196	FUSC-like inner membrane protein yccS	NA	NA	NA	NA	NA	NA	goose_te
goose_te_1289	goose_te_05553	926	792	FUSC-like inner membrane protein yccS	NA	NA	NA	NA	NA	NA	goose_te
goose_te_1289	goose_te_05554	1188	1523	bcr-1	bcr-1	50.54	94.7	bicyclomycin	antibiotic efflux	3003801	goose_te
goose_te_1289	goose_te_05555	1501	1707	Major facilitator Superfamily	NA	NA	NA	NA	NA	NA	goose_te
goose_te_1289	goose_te_05556	1836	2066	Major facilitator Superfamily	NA	NA	NA	NA	NA	NA	goose_te
goose_te_1289	goose_te_05557	2856	2431	Nitroreductase family	NA	NA	NA	NA	NA	NA	goose_te
goose_te_1292	goose_te_05564	84	212	goose_te_216006	NA	NA	NA	NA	NA	NA	goose_te
goose_te_1292	goose_te_05565	369	265	Tetracyclin repressor, C-terminal all-alpha domain	NA	NA	NA	NA	NA	NA	goose_te
goose_te_1292	goose_te_05566	414	812	tet(39)	tet(39)	97.66	237.3	tetracycline antibiotic	antibiotic efflux	3000566	goose_te
goose_te_1292	goose_te_05567	816	1217	tet(39)	tet(39)	96.77	233.8	tetracycline antibiotic	antibiotic efflux	3000566	goose_te
goose_te_1292	goose_te_05568	1230	1526	tet(39)	NA	NA	NA	NA	NA	NA	goose_te
goose_te_1292	goose_te_05569	2335	2114	525244.HMPREF0023_2088	NA	NA	NA	NA	NA	NA	goose_te
goose_te_1292	goose_te_05570	2578	2387	Initiator Replication protein	NA	NA	NA	NA	NA	NA	goose_te
goose_te_1295	goose_te_05580	84	212	goose_te_216006	NA	NA	NA	NA	NA	NA	goose_te
goose_te_1295	goose_te_05581	277	2004	msbA	msbA	38	391.3	nitroimidazole antibiotic	antibiotic efflux	3003950	goose_te
goose_te_1295	goose_te_05582	2472	2657	goose_te_05582	NA	NA	NA	NA	NA	NA	goose_te
goose_te_1316	goose_te_05663	315	512	tet(39)	NA	NA	NA	NA	NA	NA	goose_te
goose_te_1316	goose_te_05664	472	693	tet(39)	tet(39)	98.61	134.8	tetracycline antibiotic	antibiotic efflux	3000566	goose_te
goose_te_1316	goose_te_05665	638	1072	tet(39)	tet(39)	83.19	177.6	tetracycline antibiotic	antibiotic efflux	3000566	goose_te
goose_te_1316	goose_te_05666	1150	1506	tet(39)	NA	NA	NA	NA	NA	NA	goose_te
goose_te_1316	goose_te_05667	1637	1542	goose_te_138913	NA	NA	NA	NA	NA	NA	goose_te
goose_te_1316	goose_te_05668	2287	2123	525244.HMPREF0023_2088	NA	NA	NA	NA	NA	NA	goose_te
goose_te_1316	goose_te_05669	2742	2353	Initiator Replication protein	NA	NA	NA	NA	NA	NA	goose_te
goose_te_1320	goose_te_05683	83	178	goose_te_341633	NA	NA	NA	NA	NA	NA	goose_te
goose_te_1320	goose_te_05684	969	328	tetR	NA	NA	NA	NA	NA	NA	goose_te
goose_te_1320	goose_te_05685	990	1496	tet(39)	NA	NA	NA	NA	NA	NA	goose_te
goose_te_1320	goose_te_05686	1480	1923	tet(39)	tet(39)	89.9	161.8	tetracycline antibiotic	antibiotic efflux	3000566	goose_te
goose_te_1320	goose_te_05687	1865	2221	tet(39)	NA	NA	NA	NA	NA	NA	goose_te
goose_te_1321	goose_te_05688	84	212	goose_te_216006	NA	NA	NA	NA	NA	NA	goose_te
goose_te_1321	goose_te_05689	242	364	goose_te_212749	NA	NA	NA	NA	NA	NA	goose_te
goose_te_1321	goose_te_05690	756	400	tet(39)	NA	NA	NA	NA	NA	NA	goose_te
goose_te_1321	goose_te_05691	1133	741	tet(39)	NA	NA	NA	NA	NA	NA	goose_te
goose_te_1321	goose_te_05692	1521	1126	tet(39)	tet(39)	100	213	tetracycline antibiotic	antibiotic efflux	3000566	goose_te
goose_te_1321	goose_te_05693	1650	2291	tetR	NA	NA	NA	NA	NA	NA	goose_te
goose_te_1322	goose_te_05694	168	809	Nitroreductase family	NA	NA	NA	NA	NA	NA	goose_te
goose_te_1322	goose_te_05695	1402	887	Major facilitator Superfamily	NA	NA	NA	NA	NA	NA	goose_te
goose_te_1322	goose_te_05696	2105	1464	bcr-1	bcr-1	46.2	147.5	bicyclomycin	antibiotic efflux	3003801	goose_te
goose_te_1322	goose_te_05697	2310	2774	FUSC-like inner membrane protein yccS	NA	NA	NA	NA	NA	NA	goose_te
goose_te_1322	goose_te_05698	2912	2784	goose_te_216006	NA	NA	NA	NA	NA	NA	goose_te
goose_te_1336	goose_te_05751	546	842	tet(39)	NA	NA	NA	NA	NA	NA	goose_te
goose_te_1336	goose_te_05752	1051	1251	tet(39)	NA	NA	NA	NA	NA	NA	goose_te
goose_te_1336	goose_te_05753	1312	1578	tet(39)	tet(39)	96.1	144.1	tetracycline antibiotic	antibiotic efflux	3000566	goose_te
goose_te_1336	goose_te_05754	1951	1820	goose_te_271632	NA	NA	NA	NA	NA	NA	goose_te
goose_te_1336	goose_te_05755	2348	2103	202954.BBNK01000043_gene76	NA	NA	NA	NA	NA	NA	goose_te
goose_te_1339	goose_te_05763	888	466	tetA(P)	NA	NA	NA	NA	NA	NA	goose_te
goose_te_1339	goose_te_05764	1573	881	tetA(P)	tetA(P)	32.59	91.7	tetracycline antibiotic	antibiotic efflux	3000180	goose_te
goose_te_1339	goose_te_05765	2372	1944	General (non sugar-specific) component of the phosphoenolpyruvate-dependent sugar phosphotransferase system (sugar PTS). This major carbohydrate active-transport system catalyzes the phosphorylation of incoming sugar substrates concomitantly with their translocation across the cell membrane. Enzyme I transfers the phosphoryl group from phosphoenolpyruvate (PEP) to the phosphoryl carrier protein (…	NA	NA	NA	NA	NA	NA	goose_te
goose_te_1339	goose_te_05766	2550	2422	goose_te_216006	NA	NA	NA	NA	NA	NA	goose_te
goose_te_1340	goose_te_05767	343	68	goose_te_07745	NA	NA	NA	NA	NA	NA	goose_te
goose_te_1340	goose_te_05768	1815	580	tet(D)	tet(D)	41.75	283.1	tetracycline antibiotic	antibiotic efflux	3000168	goose_te
goose_te_1340	goose_te_05769	1836	2477	tetR	NA	NA	NA	NA	NA	NA	goose_te
goose_te_1340	goose_te_05770	2681	2553	goose_te_216006	NA	NA	NA	NA	NA	NA	goose_te
goose_te_1345	goose_te_05784	631	452	goose_te_05784	NA	NA	NA	NA	NA	NA	goose_te
goose_te_1345	goose_te_05785	1669	1505	bcr-1	bcr-1	58.33	38.5	bicyclomycin	antibiotic efflux	3003801	goose_te
goose_te_1345	goose_te_05786	1883	1984	FUSC-like inner membrane protein yccS	NA	NA	NA	NA	NA	NA	goose_te
goose_te_1345	goose_te_05787	2250	2122	goose_te_216006	NA	NA	NA	NA	NA	NA	goose_te
goose_te_1351	goose_te_05812	330	437	tet(39)	NA	NA	NA	NA	NA	NA	goose_te
goose_te_1351	goose_te_05813	440	634	tet(39)	NA	NA	NA	NA	NA	NA	goose_te
goose_te_1351	goose_te_05814	893	1180	tet(39)	tet(39)	100	160.2	tetracycline antibiotic	antibiotic efflux	3000566	goose_te
goose_te_1351	goose_te_05815	1331	1558	tet(39)	NA	NA	NA	NA	NA	NA	goose_te
goose_te_1351	goose_te_05816	3250	3122	goose_te_216006	NA	NA	NA	NA	NA	NA	goose_te
goose_te_1358	goose_te_05840	84	212	goose_te_216006	NA	NA	NA	NA	NA	NA	goose_te
goose_te_1358	goose_te_05841	801	196	tetR	NA	NA	NA	NA	NA	NA	goose_te
goose_te_1358	goose_te_05842	822	1388	tet(39)	tet(39)	98.27	320.9	tetracycline antibiotic	antibiotic efflux	3000566	goose_te
goose_te_1358	goose_te_05843	1391	2059	tet(39)	NA	NA	NA	NA	NA	NA	goose_te
goose_te_1358	goose_te_05844	2226	2095	goose_te_13932	NA	NA	NA	NA	NA	NA	goose_te
goose_te_1358	goose_te_05845	2837	2289	575586.HMPREF0016_03297	NA	NA	NA	NA	NA	NA	goose_te
goose_te_1358	goose_te_05846	3832	2903	Initiator Replication protein	NA	NA	NA	NA	NA	NA	goose_te
goose_te_1358	goose_te_05847	4127	4264	goose_te_75748	NA	NA	NA	NA	NA	NA	goose_te
goose_te_1361	goose_te_05857	853	194	tetR	NA	NA	NA	NA	NA	NA	goose_te
goose_te_1361	goose_te_05858	874	1173	tet(39)	tet(39)	100	122.5	tetracycline antibiotic	antibiotic efflux	3000566	goose_te
goose_te_1361	goose_te_05859	1160	1729	tet(39)	NA	NA	NA	NA	NA	NA	goose_te
goose_te_1361	goose_te_05860	1687	1947	tet(39)	tet(39)	97.5	152.9	tetracycline antibiotic	antibiotic efflux	3000566	goose_te
goose_te_1361	goose_te_05861	2344	2619	goose_te_07745	NA	NA	NA	NA	NA	NA	goose_te
goose_te_1363	goose_te_05866	251	141	goose_te_75748	NA	NA	NA	NA	NA	NA	goose_te
goose_te_1363	goose_te_05867	726	367	Cupin domain	NA	NA	NA	NA	NA	NA	goose_te
goose_te_1363	goose_te_05868	1259	726	GrpB protein	NA	NA	NA	NA	NA	NA	goose_te
goose_te_1363	goose_te_05869	1987	1394	tetA(P)	tetA(P)	33.86	112.5	tetracycline antibiotic	antibiotic efflux	3000180	goose_te
goose_te_1363	goose_te_05870	3148	3020	goose_te_216006	NA	NA	NA	NA	NA	NA	goose_te
goose_te_1369	goose_te_05892	84	212	goose_te_216006	NA	NA	NA	NA	NA	NA	goose_te
goose_te_1369	goose_te_05893	242	364	goose_te_212749	NA	NA	NA	NA	NA	NA	goose_te
goose_te_1369	goose_te_05894	1632	400	tet(D)	NA	NA	NA	NA	NA	NA	goose_te
goose_te_1369	goose_te_05895	1653	1817	tetR	tetR	59.09	61.6	tetracycline antibiotic	antibiotic target alteration; antibiotic efflux	3003479	goose_te
goose_te_1369	goose_te_05896	1828	2295	tetR	NA	NA	NA	NA	NA	NA	goose_te
goose_te_1369	goose_te_05897	2663	2511	goose_te_01729	NA	NA	NA	NA	NA	NA	goose_te
goose_te_1371	goose_te_05902	763	131	tetR	tetR	39.49	151.8	tetracycline antibiotic	antibiotic target alteration; antibiotic efflux	3003479	goose_te
goose_te_1371	goose_te_05903	784	969	tet(39)	NA	NA	NA	NA	NA	NA	goose_te
goose_te_1371	goose_te_05904	984	1289	tet(39)	NA	NA	NA	NA	NA	NA	goose_te
goose_te_1371	goose_te_05905	1273	1719	tet(39)	tet(39)	98.32	228.4	tetracycline antibiotic	antibiotic efflux	3000566	goose_te
goose_te_1371	goose_te_05906	1723	1983	tet(39)	tet(39)	100	99.4	tetracycline antibiotic	antibiotic efflux	3000566	goose_te
goose_te_1371	goose_te_05907	2184	2053	goose_te_13932	NA	NA	NA	NA	NA	NA	goose_te
goose_te_1371	goose_te_05908	2439	2248	981223.AIED01000077_gene668	NA	NA	NA	NA	NA	NA	goose_te
goose_te_1371	goose_te_05909	2714	2499	525244.HMPREF0023_2088	NA	NA	NA	NA	NA	NA	goose_te
goose_te_1374	goose_te_05919	731	312	Major facilitator Superfamily	NA	NA	NA	NA	NA	NA	goose_te
goose_te_1374	goose_te_05920	1500	673	bcr-1	bcr-1	39.06	143.3	bicyclomycin	antibiotic efflux	3003801	goose_te
goose_te_1374	goose_te_05921	1705	2010	FUSC-like inner membrane protein yccS	NA	NA	NA	NA	NA	NA	goose_te
goose_te_1374	goose_te_05922	2122	1994	goose_te_216006	NA	NA	NA	NA	NA	NA	goose_te
goose_te_1378	goose_te_05936	84	263	goose_te_05936	NA	NA	NA	NA	NA	NA	goose_te
goose_te_1378	goose_te_05937	945	430	FUSC-like inner membrane protein yccS	NA	NA	NA	NA	NA	NA	goose_te
goose_te_1378	goose_te_05938	1303	1470	bcr-1	bcr-1	41.3	44.7	bicyclomycin	antibiotic efflux	3003801	goose_te
goose_te_1378	goose_te_05939	1525	2118	Major facilitator Superfamily	NA	NA	NA	NA	NA	NA	goose_te
goose_te_1378	goose_te_05940	2118	2336	goose_te_05940	NA	NA	NA	NA	NA	NA	goose_te
goose_te_1378	goose_te_05941	2360	2491	goose_te_10369	NA	NA	NA	NA	NA	NA	goose_te
goose_te_1380	goose_te_05947	84	212	goose_te_216006	NA	NA	NA	NA	NA	NA	goose_te
goose_te_1380	goose_te_05948	977	288	tetR	NA	NA	NA	NA	NA	NA	goose_te
goose_te_1380	goose_te_05949	1018	1440	tet(39)	tet(39)	99.28	258.5	tetracycline antibiotic	antibiotic efflux	3000566	goose_te
goose_te_1380	goose_te_05950	1452	2186	tet(39)	NA	NA	NA	NA	NA	NA	goose_te
goose_te_1383	goose_te_05959	84	212	goose_te_216006	NA	NA	NA	NA	NA	NA	goose_te
goose_te_1383	goose_te_05960	564	196	FUSC-like inner membrane protein yccS	NA	NA	NA	NA	NA	NA	goose_te
goose_te_1383	goose_te_05961	769	1791	bcr-1	bcr-1	40.97	181.8	bicyclomycin	antibiotic efflux	3003801	goose_te
goose_te_1383	goose_te_05962	1739	1987	Major facilitator Superfamily	NA	NA	NA	NA	NA	NA	goose_te
goose_te_1383	goose_te_05963	2154	2342	goose_te_72337	NA	NA	NA	NA	NA	NA	goose_te
goose_te_1385	goose_te_05967	1445	480	tetA(P)	tetA(P)	27.1	104.8	tetracycline antibiotic	antibiotic efflux	3000180	goose_te
goose_te_1386	goose_te_05968	84	212	goose_te_216006	NA	NA	NA	NA	NA	NA	goose_te
goose_te_1386	goose_te_05969	279	584	525244.HMPREF0023_2088	NA	NA	NA	NA	NA	NA	goose_te
goose_te_1386	goose_te_05970	556	747	981223.AIED01000077_gene668	NA	NA	NA	NA	NA	NA	goose_te
goose_te_1386	goose_te_05971	1448	1149	tet(39)	tet(39)	98.72	152.1	tetracycline antibiotic	antibiotic efflux	3000566	goose_te
goose_te_1386	goose_te_05972	1536	1408	tet(39)	NA	NA	NA	NA	NA	NA	goose_te
goose_te_1386	goose_te_05973	1792	1538	tet(39)	tet(39)	100	153.3	tetracycline antibiotic	antibiotic efflux	3000566	goose_te
goose_te_1386	goose_te_05974	2100	1789	tet(39)	tet(39)	90.36	143.3	tetracycline antibiotic	antibiotic efflux	3000566	goose_te
goose_te_1386	goose_te_05975	2168	2473	tetR	NA	NA	NA	NA	NA	NA	goose_te
goose_te_1391	goose_te_05999	935	444	tetA(P)	tetA(P)	32.95	54.7	tetracycline antibiotic	antibiotic efflux	3000180	goose_te
goose_te_1391	goose_te_06000	1167	1036	goose_te_06000	NA	NA	NA	NA	NA	NA	goose_te
goose_te_1391	goose_te_06001	1346	1167	Major facilitator superfamily	NA	NA	NA	NA	NA	NA	goose_te
goose_te_1391	goose_te_06002	2145	1933	General (non sugar-specific) component of the phosphoenolpyruvate-dependent sugar phosphotransferase system (sugar PTS). This major carbohydrate active-transport system catalyzes the phosphorylation of incoming sugar substrates concomitantly with their translocation across the cell membrane. Enzyme I transfers the phosphoryl group from phosphoenolpyruvate (PEP) to the phosphoryl carrier protein (…	NA	NA	NA	NA	NA	NA	goose_te
goose_te_1391	goose_te_06003	2538	2410	goose_te_216006	NA	NA	NA	NA	NA	NA	goose_te
goose_te_1394	goose_te_06012	84	212	goose_te_216006	NA	NA	NA	NA	NA	NA	goose_te
goose_te_1394	goose_te_06013	243	701	General (non sugar-specific) component of the phosphoenolpyruvate-dependent sugar phosphotransferase system (sugar PTS). This major carbohydrate active-transport system catalyzes the phosphorylation of incoming sugar substrates concomitantly with their translocation across the cell membrane. Enzyme I transfers the phosphoryl group from phosphoenolpyruvate (PEP) to the phosphoryl carrier protein (…	NA	NA	NA	NA	NA	NA	goose_te
goose_te_1394	goose_te_06014	698	1015	General (non sugar-specific) component of the phosphoenolpyruvate-dependent sugar phosphotransferase system (sugar PTS). This major carbohydrate active-transport system catalyzes the phosphorylation of incoming sugar substrates concomitantly with their translocation across the cell membrane. Enzyme I transfers the phosphoryl group from phosphoenolpyruvate (PEP) to the phosphoryl carrier protein (…	NA	NA	NA	NA	NA	NA	goose_te
goose_te_1394	goose_te_06015	1833	2447	tetA(P)	tetA(P)	30.77	102.8	tetracycline antibiotic	antibiotic efflux	3000180	goose_te
goose_te_1394	goose_te_06016	2915	3976	Belongs to the glycosyl hydrolase 13 family	NA	NA	NA	NA	NA	NA	goose_te
goose_te_1394	goose_te_06017	3973	4566	Belongs to the glycosyl hydrolase 13 family	NA	NA	NA	NA	NA	NA	goose_te
goose_te_1396	goose_te_06021	310	68	goose_te_282977	NA	NA	NA	NA	NA	NA	goose_te
goose_te_1396	goose_te_06022	313	804	Nitroreductase family	NA	NA	NA	NA	NA	NA	goose_te
goose_te_1396	goose_te_06023	1130	882	Major facilitator Superfamily	NA	NA	NA	NA	NA	NA	goose_te
goose_te_1396	goose_te_06024	2100	1078	bcr-1	bcr-1	40.68	175.3	bicyclomycin	antibiotic efflux	3003801	goose_te
goose_te_1396	goose_te_06025	2305	2988	FUSC-like inner membrane protein yccS	NA	NA	NA	NA	NA	NA	goose_te
goose_te_1396	goose_te_06026	3100	2972	goose_te_216006	NA	NA	NA	NA	NA	NA	goose_te
goose_te_1399	goose_te_06036	85	213	goose_te_216006	NA	NA	NA	NA	NA	NA	goose_te
goose_te_1399	goose_te_06037	360	512	goose_te_01729	NA	NA	NA	NA	NA	NA	goose_te
goose_te_1399	goose_te_06038	1369	728	tetR	NA	NA	NA	NA	NA	NA	goose_te
goose_te_1399	goose_te_06039	1390	1995	tet(39)	tet(39)	93.99	324.3	tetracycline antibiotic	antibiotic efflux	3000566	goose_te
goose_te_1399	goose_te_06040	1937	2326	tet(39)	NA	NA	NA	NA	NA	NA	goose_te
goose_te_1399	goose_te_06041	2511	2606	tet(39)	NA	NA	NA	NA	NA	NA	goose_te
goose_te_1406	goose_te_06072	1368	727	tetR	NA	NA	NA	NA	NA	NA	goose_te
goose_te_1406	goose_te_06073	1389	1694	tet(39)	NA	NA	NA	NA	NA	NA	goose_te
goose_te_1406	goose_te_06074	1694	1996	tet(39)	NA	NA	NA	NA	NA	NA	goose_te
goose_te_1406	goose_te_06075	1993	2238	tet(39)	NA	NA	NA	NA	NA	NA	goose_te
goose_te_1406	goose_te_06076	2196	2393	tet(39)	NA	NA	NA	NA	NA	NA	goose_te
goose_te_1406	goose_te_06077	2390	2542	tet(39)	tet(39)	100	98.2	tetracycline antibiotic	antibiotic efflux	3000566	goose_te
goose_te_1406	goose_te_06078	2757	2978	goose_te_240772	NA	NA	NA	NA	NA	NA	goose_te
goose_te_1412	goose_te_06097	84	212	goose_te_216006	NA	NA	NA	NA	NA	NA	goose_te
goose_te_1412	goose_te_06098	1117	2115	tet(C)	tet(C)	66.37	150.6	tetracycline antibiotic	antibiotic efflux	3000167	goose_te
goose_te_1412	goose_te_06099	2451	3122	Catalyzes the condensation reaction of fatty acid synthesis by the addition to an acyl acceptor of two carbons from malonyl-ACP	NA	NA	NA	NA	NA	NA	goose_te
goose_te_1428	goose_te_06159	675	472	tet(39)	tet(39)	96.77	117.1	tetracycline antibiotic	antibiotic efflux	3000566	goose_te
goose_te_1428	goose_te_06160	1022	777	tet(39)	tet(39)	94.94	144.8	tetracycline antibiotic	antibiotic efflux	3000566	goose_te
goose_te_1428	goose_te_06161	1351	1019	tet(39)	tet(39)	94.39	195.3	tetracycline antibiotic	antibiotic efflux	3000566	goose_te
goose_te_1428	goose_te_06162	1628	1332	tet(39)	tet(39)	96.25	143.3	tetracycline antibiotic	antibiotic efflux	3000566	goose_te
goose_te_1428	goose_te_06163	2171	2287	Tetracyclin repressor, C-terminal all-alpha domain	NA	NA	NA	NA	NA	NA	goose_te
goose_te_1433	goose_te_06179	243	698	981223.AIED01000077_gene668	NA	NA	NA	NA	NA	NA	goose_te
goose_te_1433	goose_te_06180	1283	927	tet(39)	NA	NA	NA	NA	NA	NA	goose_te
goose_te_1433	goose_te_06181	2160	1225	tet(39)	NA	NA	NA	NA	NA	NA	goose_te
goose_te_1433	goose_te_06182	2246	2446	tetR	tetR	57.14	69.3	tetracycline antibiotic	antibiotic target alteration; antibiotic efflux	3003479	goose_te
goose_te_1433	goose_te_06183	2418	2738	tetR	NA	NA	NA	NA	NA	NA	goose_te
goose_te_1436	goose_te_06191	83	211	goose_te_216006	NA	NA	NA	NA	NA	NA	goose_te
goose_te_1436	goose_te_06192	241	696	981223.AIED01000077_gene668	NA	NA	NA	NA	NA	NA	goose_te
goose_te_1436	goose_te_06193	1874	999	tet(39)	tet(39)	100	555.1	tetracycline antibiotic	antibiotic efflux	3000566	goose_te
goose_te_1436	goose_te_06194	2157	1861	tet(39)	NA	NA	NA	NA	NA	NA	goose_te
goose_te_1436	goose_te_06195	2178	2735	tetR	NA	NA	NA	NA	NA	NA	goose_te
goose_te_1439	goose_te_06204	84	227	goose_te_06204	NA	NA	NA	NA	NA	NA	goose_te
goose_te_1439	goose_te_06205	345	1022	General (non sugar-specific) component of the phosphoenolpyruvate-dependent sugar phosphotransferase system (sugar PTS). This major carbohydrate active-transport system catalyzes the phosphorylation of incoming sugar substrates concomitantly with their translocation across the cell membrane. Enzyme I transfers the phosphoryl group from phosphoenolpyruvate (PEP) to the phosphoryl carrier protein (…	NA	NA	NA	NA	NA	NA	goose_te
goose_te_1439	goose_te_06206	1616	2161	tetA(P)	tetA(P)	30.06	84	tetracycline antibiotic	antibiotic efflux	3000180	goose_te
goose_te_1439	goose_te_06207	2154	2318	goose_te_06207	NA	NA	NA	NA	NA	NA	goose_te
goose_te_1450	goose_te_06247	84	212	goose_te_216006	NA	NA	NA	NA	NA	NA	goose_te
goose_te_1450	goose_te_06248	242	364	goose_te_212749	NA	NA	NA	NA	NA	NA	goose_te
goose_te_1450	goose_te_06249	693	400	tet(39)	NA	NA	NA	NA	NA	NA	goose_te
goose_te_1450	goose_te_06250	950	648	tet(39)	NA	NA	NA	NA	NA	NA	goose_te
goose_te_1450	goose_te_06251	1630	932	tet(39)	NA	NA	NA	NA	NA	NA	goose_te
goose_te_1450	goose_te_06252	1722	2132	tetR	tetR	47.01	136.3	tetracycline antibiotic	antibiotic target alteration; antibiotic efflux	3003479	goose_te
goose_te_1450	goose_te_06253	2177	2293	Tetracyclin repressor, C-terminal all-alpha domain	NA	NA	NA	NA	NA	NA	goose_te
goose_te_1450	goose_te_06254	2661	2509	goose_te_01729	NA	NA	NA	NA	NA	NA	goose_te
goose_te_1452	goose_te_06260	84	212	goose_te_216006	NA	NA	NA	NA	NA	NA	goose_te
goose_te_1452	goose_te_06261	259	450	981223.AIED01000077_gene668	NA	NA	NA	NA	NA	NA	goose_te
goose_te_1452	goose_te_06262	906	679	tet(39)	NA	NA	NA	NA	NA	NA	goose_te
goose_te_1452	goose_te_06263	1066	887	tet(39)	tet(39)	98.11	105.9	tetracycline antibiotic	antibiotic efflux	3000566	goose_te
goose_te_1452	goose_te_06264	1547	1113	tet(39)	tet(39)	88.64	220.3	tetracycline antibiotic	antibiotic efflux	3000566	goose_te
goose_te_1452	goose_te_06265	1914	1492	tet(39)	NA	NA	NA	NA	NA	NA	goose_te
goose_te_1452	goose_te_06266	1935	2576	tetR	NA	NA	NA	NA	NA	NA	goose_te
goose_te_1452	goose_te_06267	2944	2792	goose_te_01729	NA	NA	NA	NA	NA	NA	goose_te
goose_te_1452	goose_te_06268	3195	3668	goose_te_06268	NA	NA	NA	NA	NA	NA	goose_te
goose_te_1452	goose_te_06269	3673	3897	goose_te_213698	NA	NA	NA	NA	NA	NA	goose_te
goose_te_1456	goose_te_06288	948	205	PFAM MltA domain protein	NA	NA	NA	NA	NA	NA	goose_te
goose_te_1456	goose_te_06289	1569	2315	OmpA	OmpA	30.51	54.3	monobactam; carbapenem; cephalosporin; cephamycin; penam; penem	reduced permeability to antibiotic	3005044	goose_te
goose_te_1456	goose_te_06290	3157	3029	goose_te_216006	NA	NA	NA	NA	NA	NA	goose_te
goose_te_1468	goose_te_06339	84	212	goose_te_216006	NA	NA	NA	NA	NA	NA	goose_te
goose_te_1468	goose_te_06340	1198	557	tetR	NA	NA	NA	NA	NA	NA	goose_te
goose_te_1468	goose_te_06341	1219	2019	tet(39)	tet(39)	99.59	456.8	tetracycline antibiotic	antibiotic efflux	3000566	goose_te
goose_te_1468	goose_te_06342	2097	2420	tet(39)	NA	NA	NA	NA	NA	NA	goose_te
goose_te_1468	goose_te_06343	2483	2668	goose_te_20481	NA	NA	NA	NA	NA	NA	goose_te
goose_te_1487	goose_te_06405	920	1825	tetA(P)	tetA(P)	35.76	174.5	tetracycline antibiotic	antibiotic efflux	3000180	goose_te
goose_te_1487	goose_te_06406	1960	2328	GrpB protein	NA	NA	NA	NA	NA	NA	goose_te
goose_te_1487	goose_te_06407	2270	2494	GrpB protein	NA	NA	NA	NA	NA	NA	goose_te
goose_te_1487	goose_te_06408	3218	3481	goose_te_06408	NA	NA	NA	NA	NA	NA	goose_te
goose_te_1497	goose_te_06442	373	131	Tetracyclin repressor, C-terminal all-alpha domain	NA	NA	NA	NA	NA	NA	goose_te
goose_te_1497	goose_te_06443	660	1307	tet(39)	tet(39)	100	374	tetracycline antibiotic	antibiotic efflux	3000566	goose_te
goose_te_1497	goose_te_06444	1977	1813	575586.HMPREF0016_03297	NA	NA	NA	NA	NA	NA	goose_te
goose_te_1509	goose_te_06486	84	212	goose_te_216006	NA	NA	NA	NA	NA	NA	goose_te
goose_te_1509	goose_te_06487	929	558	tet(39)	tet(39)	81.97	183.3	tetracycline antibiotic	antibiotic efflux	3000566	goose_te
goose_te_1509	goose_te_06488	1309	1112	tet(39)	NA	NA	NA	NA	NA	NA	goose_te
goose_te_1509	goose_te_06489	1547	1741	Tetracyclin repressor, C-terminal all-alpha domain	NA	NA	NA	NA	NA	NA	goose_te
goose_te_1509	goose_te_06490	1927	2247	tetR	NA	NA	NA	NA	NA	NA	goose_te
goose_te_1509	goose_te_06491	2634	2482	goose_te_01729	NA	NA	NA	NA	NA	NA	goose_te
goose_te_1511	goose_te_06494	83	211	goose_te_216006	NA	NA	NA	NA	NA	NA	goose_te
goose_te_1511	goose_te_06495	563	195	FUSC-like inner membrane protein yccS	NA	NA	NA	NA	NA	NA	goose_te
goose_te_1511	goose_te_06496	768	1271	bcr-1	bcr-1	51.2	120.6	bicyclomycin	antibiotic efflux	3003801	goose_te
goose_te_1511	goose_te_06497	1210	1986	Major facilitator Superfamily	NA	NA	NA	NA	NA	NA	goose_te
goose_te_1511	goose_te_06498	2153	2341	goose_te_72337	NA	NA	NA	NA	NA	NA	goose_te
goose_te_1512	goose_te_06499	626	141	tetR	tetR	49.15	129.4	tetracycline antibiotic	antibiotic target alteration; antibiotic efflux	3003479	goose_te
goose_te_1512	goose_te_06500	647	889	tet(39)	NA	NA	NA	NA	NA	NA	goose_te
goose_te_1512	goose_te_06501	882	1847	tet(D)	NA	NA	NA	NA	NA	NA	goose_te
goose_te_1512	goose_te_06502	2566	2363	525244.HMPREF0023_2088	NA	NA	NA	NA	NA	NA	goose_te
goose_te_1512	goose_te_06503	2724	2596	goose_te_216006	NA	NA	NA	NA	NA	NA	goose_te
goose_te_1514	goose_te_06510	233	1516	evgS	evgS	35.77	139	macrolide antibiotic; fluoroquinolone antibiotic; penam; tetracycline antibiotic	antibiotic efflux	3000833	goose_te
goose_te_1514	goose_te_06511	1846	1718	goose_te_216006	NA	NA	NA	NA	NA	NA	goose_te
goose_te_1517	goose_te_06519	1287	493	bcr-1	bcr-1	35.18	129.4	bicyclomycin	antibiotic efflux	3003801	goose_te
goose_te_1517	goose_te_06520	3257	2802	goose_te_06520	NA	NA	NA	NA	NA	NA	goose_te
goose_te_1517	goose_te_06521	3414	3286	goose_te_216006	NA	NA	NA	NA	NA	NA	goose_te
goose_te_1521	goose_te_06539	719	141	PDZ domain (Also known as DHR or GLGF)	NA	NA	NA	NA	NA	NA	goose_te
goose_te_1521	goose_te_06540	1190	774	PDZ domain (Also known as DHR or GLGF)	NA	NA	NA	NA	NA	NA	goose_te
goose_te_1521	goose_te_06541	1945	1238	Major Facilitator Superfamily	NA	NA	NA	NA	NA	NA	goose_te
goose_te_1521	goose_te_06542	2537	1908	tet(41)	tet(41)	31.62	44.7	tetracycline antibiotic	antibiotic efflux	3000569	goose_te
goose_te_1521	goose_te_06543	2946	2818	goose_te_216006	NA	NA	NA	NA	NA	NA	goose_te
goose_te_1530	goose_te_06579	162	55	tet(39)	tet(39)	100	57.8	tetracycline antibiotic	antibiotic efflux	3000566	goose_te
goose_te_1530	goose_te_06580	442	239	tet(39)	NA	NA	NA	NA	NA	NA	goose_te
goose_te_1530	goose_te_06581	614	429	tet(39)	NA	NA	NA	NA	NA	NA	goose_te
goose_te_1530	goose_te_06582	684	953	tetR	NA	NA	NA	NA	NA	NA	goose_te
goose_te_1530	goose_te_06583	950	1291	tetR	NA	NA	NA	NA	NA	NA	goose_te
goose_te_1530	goose_te_06584	1429	1301	goose_te_06584	NA	NA	NA	NA	NA	NA	goose_te
goose_te_1537	goose_te_06611	84	212	goose_te_216006	NA	NA	NA	NA	NA	NA	goose_te
goose_te_1537	goose_te_06612	500	222	FUSC-like inner membrane protein yccS	NA	NA	NA	NA	NA	NA	goose_te
goose_te_1537	goose_te_06613	705	911	bcr-1	NA	NA	NA	NA	NA	NA	goose_te
goose_te_1537	goose_te_06614	908	1441	bcr-1	bcr-1	39.2	101.7	bicyclomycin	antibiotic efflux	3003801	goose_te
goose_te_1537	goose_te_06615	1441	1566	Major facilitator Superfamily	NA	NA	NA	NA	NA	NA	goose_te
goose_te_1537	goose_te_06616	1596	1919	Major facilitator Superfamily	NA	NA	NA	NA	NA	NA	goose_te
goose_te_1537	goose_te_06617	2331	2026	Nitroreductase family	NA	NA	NA	NA	NA	NA	goose_te
goose_te_1537	goose_te_06618	2835	2936	goose_te_180773	NA	NA	NA	NA	NA	NA	goose_te
goose_te_1546	goose_te_06649	398	141	goose_te_06649	NA	NA	NA	NA	NA	NA	goose_te
goose_te_1546	goose_te_06650	684	836	goose_te_01729	NA	NA	NA	NA	NA	NA	goose_te
goose_te_1546	goose_te_06651	1693	1052	tetR	NA	NA	NA	NA	NA	NA	goose_te
goose_te_1546	goose_te_06652	1714	2259	tet(39)	NA	NA	NA	NA	NA	NA	goose_te
goose_te_1546	goose_te_06653	2216	2950	tet(39)	tet(39)	100	433	tetracycline antibiotic	antibiotic efflux	3000566	goose_te
goose_te_1546	goose_te_06654	3238	3110	goose_te_216006	NA	NA	NA	NA	NA	NA	goose_te
goose_te_1556	goose_te_06692	796	575	Cupin 2, conserved barrel domain protein	NA	NA	NA	NA	NA	NA	goose_te
goose_te_1556	goose_te_06693	1592	1341	GrpB protein	NA	NA	NA	NA	NA	NA	goose_te
goose_te_1556	goose_te_06694	2029	1790	tetA(P)	NA	NA	NA	NA	NA	NA	goose_te
goose_te_1556	goose_te_06695	2910	2269	tetA(P)	tetA(P)	41.35	153.7	tetracycline antibiotic	antibiotic efflux	3000180	goose_te
goose_te_1556	goose_te_06696	3468	3340	goose_te_216006	NA	NA	NA	NA	NA	NA	goose_te
goose_te_1560	goose_te_06709	1055	702	tet(39)	tet(39)	98.89	168.3	tetracycline antibiotic	antibiotic efflux	3000566	goose_te
goose_te_1560	goose_te_06710	1246	1049	tet(39)	NA	NA	NA	NA	NA	NA	goose_te
goose_te_1560	goose_te_06711	1784	1629	tet(39)	tet(39)	100	101.3	tetracycline antibiotic	antibiotic efflux	3000566	goose_te
goose_te_1560	goose_te_06712	1852	2088	tetR	NA	NA	NA	NA	NA	NA	goose_te
goose_te_1560	goose_te_06713	2088	2393	tetR	NA	NA	NA	NA	NA	NA	goose_te
goose_te_1560	goose_te_06714	2917	2765	goose_te_01729	NA	NA	NA	NA	NA	NA	goose_te
goose_te_1560	goose_te_06715	3074	2895	goose_te_01089	NA	NA	NA	NA	NA	NA	goose_te
goose_te_1567	goose_te_06737	85	213	goose_te_216006	NA	NA	NA	NA	NA	NA	goose_te
goose_te_1567	goose_te_06738	314	556	tet(39)	NA	NA	NA	NA	NA	NA	goose_te
goose_te_1567	goose_te_06739	630	977	tet(39)	tet(39)	91.18	177.2	tetracycline antibiotic	antibiotic efflux	3000566	goose_te
goose_te_1567	goose_te_06740	974	1210	tet(39)	tet(39)	97.22	142.1	tetracycline antibiotic	antibiotic efflux	3000566	goose_te
goose_te_1567	goose_te_06741	1195	1551	tet(39)	NA	NA	NA	NA	NA	NA	goose_te
goose_te_1567	goose_te_06742	1720	1589	goose_te_06742	NA	NA	NA	NA	NA	NA	goose_te
goose_te_1567	goose_te_06743	1974	1783	981223.AIED01000077_gene668	NA	NA	NA	NA	NA	NA	goose_te
goose_te_1567	goose_te_06744	2736	2404	Initiator Replication protein	NA	NA	NA	NA	NA	NA	goose_te
goose_te_1567	goose_te_06745	2915	3097	goose_te_71073	NA	NA	NA	NA	NA	NA	goose_te
goose_te_1570	goose_te_06755	943	278	tetA(P)	tetA(P)	32.57	97.1	tetracycline antibiotic	antibiotic efflux	3000180	goose_te
goose_te_1570	goose_te_06756	1249	1037	Major facilitator superfamily	NA	NA	NA	NA	NA	NA	goose_te
goose_te_1570	goose_te_06757	2084	1905	General (non sugar-specific) component of the phosphoenolpyruvate-dependent sugar phosphotransferase system (sugar PTS). This major carbohydrate active-transport system catalyzes the phosphorylation of incoming sugar substrates concomitantly with their translocation across the cell membrane. Enzyme I transfers the phosphoryl group from phosphoenolpyruvate (PEP) to the phosphoryl carrier protein (…	NA	NA	NA	NA	NA	NA	goose_te
goose_te_1570	goose_te_06758	2522	2268	General (non sugar-specific) component of the phosphoenolpyruvate-dependent sugar phosphotransferase system (sugar PTS). This major carbohydrate active-transport system catalyzes the phosphorylation of incoming sugar substrates concomitantly with their translocation across the cell membrane. Enzyme I transfers the phosphoryl group from phosphoenolpyruvate (PEP) to the phosphoryl carrier protein (…	NA	NA	NA	NA	NA	NA	goose_te
goose_te_1570	goose_te_06759	2781	2653	goose_te_216006	NA	NA	NA	NA	NA	NA	goose_te
goose_te_1576	goose_te_06785	369	1298	Initiator Replication protein	NA	NA	NA	NA	NA	NA	goose_te
goose_te_1576	goose_te_06786	1364	1912	575586.HMPREF0016_03297	NA	NA	NA	NA	NA	NA	goose_te
goose_te_1576	goose_te_06787	3373	2141	tet(D)	NA	NA	NA	NA	NA	NA	goose_te
goose_te_1576	goose_te_06788	3394	3891	tetR	tetR	49.15	129.4	tetracycline antibiotic	antibiotic target alteration; antibiotic efflux	3003479	goose_te
goose_te_1579	goose_te_06797	83	211	goose_te_216006	NA	NA	NA	NA	NA	NA	goose_te
goose_te_1579	goose_te_06798	241	483	msbA	msbA	50	71.6	nitroimidazole antibiotic	antibiotic efflux	3003950	goose_te
goose_te_1579	goose_te_06799	487	936	N-terminal half of MaoC dehydratase	NA	NA	NA	NA	NA	NA	goose_te
goose_te_1579	goose_te_06800	1397	1720	Arabinose-binding domain of AraC transcription regulator, N-term	NA	NA	NA	NA	NA	NA	goose_te
goose_te_1579	goose_te_06801	2188	2562	The glycine cleavage system catalyzes the degradation of glycine. The H protein shuttles the methylamine group of glycine from the P protein to the T protein	NA	NA	NA	NA	NA	NA	goose_te
goose_te_1582	goose_te_06808	84	212	goose_te_216006	NA	NA	NA	NA	NA	NA	goose_te
goose_te_1582	goose_te_06809	675	559	Tetracyclin repressor, C-terminal all-alpha domain	NA	NA	NA	NA	NA	NA	goose_te
goose_te_1582	goose_te_06810	1207	632	tetR	tetR	45.57	150.2	tetracycline antibiotic	antibiotic target alteration; antibiotic efflux	3003479	goose_te
goose_te_1582	goose_te_06811	1228	2460	tet(D)	NA	NA	NA	NA	NA	NA	goose_te
goose_te_1582	goose_te_06812	2489	2674	goose_te_20481	NA	NA	NA	NA	NA	NA	goose_te
goose_te_1583	goose_te_06813	335	141	goose_te_06813	NA	NA	NA	NA	NA	NA	goose_te
goose_te_1583	goose_te_06814	886	1458	Nitroreductase family	NA	NA	NA	NA	NA	NA	goose_te
goose_te_1583	goose_te_06815	2204	1827	Major facilitator Superfamily	NA	NA	NA	NA	NA	NA	goose_te
goose_te_1583	goose_te_06816	2731	2204	bcr-1	bcr-1	40.76	116.7	bicyclomycin	antibiotic efflux	3003801	goose_te
goose_te_1587	goose_te_06832	496	221	tetR	tetR	42.86	62.4	tetracycline antibiotic	antibiotic target alteration; antibiotic efflux	3003479	goose_te
goose_te_1587	goose_te_06833	779	570	tetR	NA	NA	NA	NA	NA	NA	goose_te
goose_te_1587	goose_te_06834	1033	1551	tet(39)	tet(39)	99.32	277.7	tetracycline antibiotic	antibiotic efflux	3000566	goose_te
goose_te_1587	goose_te_06835	1628	1984	tet(39)	tet(39)	86.44	189.1	tetracycline antibiotic	antibiotic efflux	3000566	goose_te
goose_te_1598	goose_te_06877	253	68	goose_te_20481	NA	NA	NA	NA	NA	NA	goose_te
goose_te_1598	goose_te_06878	559	281	tet(39)	NA	NA	NA	NA	NA	NA	goose_te
goose_te_1598	goose_te_06879	777	529	tet(39)	NA	NA	NA	NA	NA	NA	goose_te
goose_te_1598	goose_te_06880	1143	811	tet(39)	tet(39)	94	184.9	tetracycline antibiotic	antibiotic efflux	3000566	goose_te
goose_te_1598	goose_te_06881	1510	1088	tet(39)	tet(39)	99.15	214.5	tetracycline antibiotic	antibiotic efflux	3000566	goose_te
goose_te_1598	goose_te_06882	1766	1990	tetR	tetR	40.85	50.4	tetracycline antibiotic	antibiotic target alteration; antibiotic efflux	3003479	goose_te
goose_te_1598	goose_te_06883	2639	2418	goose_te_06883	NA	NA	NA	NA	NA	NA	goose_te
goose_te_1603	goose_te_06900	289	68	goose_te_240772	NA	NA	NA	NA	NA	NA	goose_te
goose_te_1603	goose_te_06901	928	431	tet(39)	tet(39)	96.15	282.3	tetracycline antibiotic	antibiotic efflux	3000566	goose_te
goose_te_1603	goose_te_06902	1458	1186	tet(39)	NA	NA	NA	NA	NA	NA	goose_te
goose_te_1603	goose_te_06903	1631	1750	Tetracyclin repressor, C-terminal all-alpha domain	NA	NA	NA	NA	NA	NA	goose_te
goose_te_1603	goose_te_06904	1747	1971	tetR	tetR	51.43	87	tetracycline antibiotic	antibiotic target alteration; antibiotic efflux	3003479	goose_te
goose_te_1603	goose_te_06905	2100	2318	Tetracyclin repressor, C-terminal all-alpha domain	NA	NA	NA	NA	NA	NA	goose_te
goose_te_1603	goose_te_06906	2961	2833	goose_te_216006	NA	NA	NA	NA	NA	NA	goose_te
goose_te_1614	goose_te_06946	84	212	goose_te_216006	NA	NA	NA	NA	NA	NA	goose_te
goose_te_1614	goose_te_06947	1901	1662	ramA	ramA	93.51	149.1	fluoroquinolone antibiotic; monobactam; carbapenem; cephalosporin; glycylcycline; cephamycin; penam; tetracycline antibiotic; rifamycin antibiotic; phenicol antibiotic; triclosan; penem	antibiotic efflux; reduced permeability to antibiotic	3000823	goose_te
goose_te_1614	goose_te_06948	2806	1901	Beta-lactamase superfamily domain	NA	NA	NA	NA	NA	NA	goose_te
goose_te_1614	goose_te_06949	3469	3645	goose_te_03425	NA	NA	NA	NA	NA	NA	goose_te
goose_te_1616	goose_te_06954	84	212	goose_te_216006	NA	NA	NA	NA	NA	NA	goose_te
goose_te_1616	goose_te_06955	294	500	bcr-1	NA	NA	NA	NA	NA	NA	goose_te
goose_te_1616	goose_te_06956	446	1114	bcr-1	bcr-1	38.29	132.1	bicyclomycin	antibiotic efflux	3003801	goose_te
goose_te_1616	goose_te_06957	1111	1479	Major facilitator Superfamily	NA	NA	NA	NA	NA	NA	goose_te
goose_te_1616	goose_te_06958	2055	1588	Nitroreductase family	NA	NA	NA	NA	NA	NA	goose_te
goose_te_1616	goose_te_06959	3229	3468	Catalyzes the sodium-dependent transport of glutamate	NA	NA	NA	NA	NA	NA	goose_te
goose_te_1620	goose_te_06971	233	523	981223.AIED01000077_gene668	NA	NA	NA	NA	NA	NA	goose_te
goose_te_1620	goose_te_06972	1013	705	tet(39)	tet(39)	98.85	161.8	tetracycline antibiotic	antibiotic efflux	3000566	goose_te
goose_te_1620	goose_te_06973	1576	983	tet(39)	tet(39)	91.67	251.9	tetracycline antibiotic	antibiotic efflux	3000566	goose_te
goose_te_1620	goose_te_06974	1973	1677	tet(39)	NA	NA	NA	NA	NA	NA	goose_te
goose_te_1620	goose_te_06975	2168	2551	tetR	NA	NA	NA	NA	NA	NA	goose_te
goose_te_1620	goose_te_06976	2877	2749	goose_te_216006	NA	NA	NA	NA	NA	NA	goose_te
goose_te_1635	goose_te_07033	84	212	goose_te_216006	NA	NA	NA	NA	NA	NA	goose_te
goose_te_1635	goose_te_07034	313	849	goose_te_168065	NA	NA	NA	NA	NA	NA	goose_te
goose_te_1635	goose_te_07035	982	2061	bcr-1	bcr-1	40	117.1	bicyclomycin	antibiotic efflux	3003801	goose_te
goose_te_1635	goose_te_07036	2354	2545	goose_te_65729	NA	NA	NA	NA	NA	NA	goose_te
goose_te_1643	goose_te_07067	84	212	goose_te_216006	NA	NA	NA	NA	NA	NA	goose_te
goose_te_1643	goose_te_07068	493	1077	tet(41)	tet(41)	31.62	44.7	tetracycline antibiotic	antibiotic efflux	3000569	goose_te
goose_te_1643	goose_te_07069	1055	1792	Major Facilitator Superfamily	NA	NA	NA	NA	NA	NA	goose_te
goose_te_1643	goose_te_07070	1840	2889	PDZ domain (Also known as DHR or GLGF)	NA	NA	NA	NA	NA	NA	goose_te
goose_te_1646	goose_te_07079	84	212	goose_te_216006	NA	NA	NA	NA	NA	NA	goose_te
goose_te_1646	goose_te_07080	574	1119	transcriptional regulator	NA	NA	NA	NA	NA	NA	goose_te
goose_te_1646	goose_te_07081	1149	1556	tetA(60)	tetA(60)	24.58	47	tetracycline antibiotic	antibiotic efflux	3004035	goose_te
goose_te_1646	goose_te_07082	1849	2919	tetA(60)	tetA(60)	40.06	246.1	tetracycline antibiotic	antibiotic efflux	3004035	goose_te
goose_te_1646	goose_te_07083	2912	4072	tetB(60)	NA	NA	NA	NA	NA	NA	goose_te
goose_te_1646	goose_te_07084	4072	4482	efrB	efrB	38.1	92	macrolide antibiotic; fluoroquinolone antibiotic; rifamycin antibiotic	antibiotic efflux	3003949	goose_te
goose_te_1646	goose_te_07085	5317	5643	Ammonium transporter	NA	NA	NA	NA	NA	NA	goose_te
goose_te_1651	goose_te_07105	373	68	goose_te_07105	NA	NA	NA	NA	NA	NA	goose_te
goose_te_1651	goose_te_07106	2503	1031	tetB(60)	NA	NA	NA	NA	NA	NA	goose_te
goose_te_1651	goose_te_07107	3285	2806	tetA(60)	tetA(60)	54.79	152.1	tetracycline antibiotic	antibiotic efflux	3004035	goose_te
goose_te_1654	goose_te_07115	251	141	goose_te_75748	NA	NA	NA	NA	NA	NA	goose_te
goose_te_1654	goose_te_07116	726	367	Cupin domain	NA	NA	NA	NA	NA	NA	goose_te
goose_te_1654	goose_te_07117	1259	726	GrpB protein	NA	NA	NA	NA	NA	NA	goose_te
goose_te_1654	goose_te_07118	2578	1394	tetA(P)	tetA(P)	37.24	253.1	tetracycline antibiotic	antibiotic efflux	3000180	goose_te
goose_te_1654	goose_te_07119	3147	3019	goose_te_216006	NA	NA	NA	NA	NA	NA	goose_te
goose_te_1655	goose_te_07120	84	212	goose_te_216006	NA	NA	NA	NA	NA	NA	goose_te
goose_te_1655	goose_te_07121	368	222	Tetracyclin repressor, C-terminal all-alpha domain	NA	NA	NA	NA	NA	NA	goose_te
goose_te_1655	goose_te_07122	436	1308	tet(39)	tet(39)	99.31	547.7	tetracycline antibiotic	antibiotic efflux	3000566	goose_te
goose_te_1655	goose_te_07123	1263	1556	tet(39)	NA	NA	NA	NA	NA	NA	goose_te
goose_te_1655	goose_te_07124	2115	1900	202954.BBNK01000043_gene76	NA	NA	NA	NA	NA	NA	goose_te
goose_te_1655	goose_te_07125	2330	2118	525244.HMPREF0023_2088	NA	NA	NA	NA	NA	NA	goose_te
goose_te_1655	goose_te_07126	2575	2396	Initiator Replication protein	NA	NA	NA	NA	NA	NA	goose_te
goose_te_1656	goose_te_07127	84	212	goose_te_216006	NA	NA	NA	NA	NA	NA	goose_te
goose_te_1656	goose_te_07128	240	461	202954.BBNK01000048_gene890	NA	NA	NA	NA	NA	NA	goose_te
goose_te_1656	goose_te_07129	1424	690	tet(39)	tet(39)	98.77	464.9	tetracycline antibiotic	antibiotic efflux	3000566	goose_te
goose_te_1656	goose_te_07130	1921	1436	tet(39)	NA	NA	NA	NA	NA	NA	goose_te
goose_te_1656	goose_te_07131	1942	2193	goose_te_07131	NA	NA	NA	NA	NA	NA	goose_te
goose_te_1668	goose_te_07178	84	212	goose_te_216006	NA	NA	NA	NA	NA	NA	goose_te
goose_te_1668	goose_te_07179	527	222	tetR	tetR	38.55	58.5	tetracycline antibiotic	antibiotic target alteration; antibiotic efflux	3003479	goose_te
goose_te_1668	goose_te_07180	697	548	tetR	NA	NA	NA	NA	NA	NA	goose_te
goose_te_1668	goose_te_07181	783	1634	tet(39)	NA	NA	NA	NA	NA	NA	goose_te
goose_te_1668	goose_te_07182	1720	2013	tet(39)	NA	NA	NA	NA	NA	NA	goose_te
goose_te_1668	goose_te_07183	2435	2244	981223.AIED01000077_gene668	NA	NA	NA	NA	NA	NA	goose_te
goose_te_1676	goose_te_07209	493	131	FUSC-like inner membrane protein yccS	NA	NA	NA	NA	NA	NA	goose_te
goose_te_1676	goose_te_07210	820	1305	bcr-1	bcr-1	43.15	114.8	bicyclomycin	antibiotic efflux	3003801	goose_te
goose_te_1676	goose_te_07211	1708	1899	Major facilitator Superfamily	NA	NA	NA	NA	NA	NA	goose_te
goose_te_1676	goose_te_07212	2155	1988	Nitroreductase family	NA	NA	NA	NA	NA	NA	goose_te
goose_te_1677	goose_te_07213	84	212	goose_te_216006	NA	NA	NA	NA	NA	NA	goose_te
goose_te_1677	goose_te_07214	823	374	tet(39)	tet(39)	97.89	261.9	tetracycline antibiotic	antibiotic efflux	3000566	goose_te
goose_te_1677	goose_te_07215	929	783	tet(39)	NA	NA	NA	NA	NA	NA	goose_te
goose_te_1677	goose_te_07216	1347	913	tet(39)	tet(39)	99.17	235	tetracycline antibiotic	antibiotic efflux	3000566	goose_te
goose_te_1677	goose_te_07217	1544	2014	tetR	NA	NA	NA	NA	NA	NA	goose_te
goose_te_1677	goose_te_07218	1965	2204	Tetracyclin repressor, C-terminal all-alpha domain	NA	NA	NA	NA	NA	NA	goose_te
goose_te_1677	goose_te_07219	2772	2518	goose_te_07219	NA	NA	NA	NA	NA	NA	goose_te
goose_te_1677	goose_te_07220	2866	3339	goose_te_294374	NA	NA	NA	NA	NA	NA	goose_te
goose_te_1678	goose_te_07221	510	205	tetR	NA	NA	NA	NA	NA	NA	goose_te
goose_te_1678	goose_te_07222	702	977	tet(39)	tet(39)	77.94	93.2	tetracycline antibiotic	antibiotic efflux	3000566	goose_te
goose_te_1678	goose_te_07223	974	1111	tet(39)	tet(39)	97.3	71.6	tetracycline antibiotic	antibiotic efflux	3000566	goose_te
goose_te_1678	goose_te_07224	1126	1455	tet(39)	NA	NA	NA	NA	NA	NA	goose_te
goose_te_1678	goose_te_07225	1498	1704	tet(39)	NA	NA	NA	NA	NA	NA	goose_te
goose_te_1678	goose_te_07226	1835	1740	goose_te_138913	NA	NA	NA	NA	NA	NA	goose_te
goose_te_1678	goose_te_07227	2124	1933	981223.AIED01000077_gene668	NA	NA	NA	NA	NA	NA	goose_te
goose_te_1681	goose_te_07234	168	1184	synthase	NA	NA	NA	NA	NA	NA	goose_te
goose_te_1681	goose_te_07235	2515	1220	cdeA	cdeA	22.97	98.2	fluoroquinolone antibiotic; acridine dye	antibiotic efflux	3003835	goose_te
goose_te_1681	goose_te_07236	3053	2925	goose_te_216006	NA	NA	NA	NA	NA	NA	goose_te
goose_te_1687	goose_te_07256	84	212	goose_te_216006	NA	NA	NA	NA	NA	NA	goose_te
goose_te_1687	goose_te_07257	242	364	goose_te_212749	NA	NA	NA	NA	NA	NA	goose_te
goose_te_1687	goose_te_07258	1133	573	tet(39)	NA	NA	NA	NA	NA	NA	goose_te
goose_te_1687	goose_te_07259	1633	1157	tet(39)	tet(39)	99.23	240	tetracycline antibiotic	antibiotic efflux	3000566	goose_te
goose_te_1687	goose_te_07260	1654	2295	tetR	NA	NA	NA	NA	NA	NA	goose_te
goose_te_1687	goose_te_07261	2663	2511	goose_te_01729	NA	NA	NA	NA	NA	NA	goose_te
goose_te_1689	goose_te_07265	568	68	goose_te_100456	NA	NA	NA	NA	NA	NA	goose_te
goose_te_1689	goose_te_07266	1919	939	tet(L)	tet(L)	24.49	38.9	tetracycline antibiotic	antibiotic efflux	3000179	goose_te
goose_te_1689	goose_te_07267	2655	2068	Serine hydrolase	NA	NA	NA	NA	NA	NA	goose_te
goose_te_1689	goose_te_07268	3165	3037	goose_te_216006	NA	NA	NA	NA	NA	NA	goose_te
goose_te_1698	goose_te_07307	84	212	goose_te_216006	NA	NA	NA	NA	NA	NA	goose_te
goose_te_1698	goose_te_07308	242	2701	MexF	MexF	40.2	543.5	fluoroquinolone antibiotic; diaminopyrimidine antibiotic; phenicol antibiotic	antibiotic efflux	3000804	goose_te
goose_te_1704	goose_te_07328	470	625	tet(39)	NA	NA	NA	NA	NA	NA	goose_te
goose_te_1704	goose_te_07329	612	977	tet(39)	tet(39)	99.12	218.8	tetracycline antibiotic	antibiotic efflux	3000566	goose_te
goose_te_1704	goose_te_07330	970	1143	tet(39)	NA	NA	NA	NA	NA	NA	goose_te
goose_te_1704	goose_te_07331	1145	1705	tet(39)	tet(39)	90.86	319.3	tetracycline antibiotic	antibiotic efflux	3000566	goose_te
goose_te_1704	goose_te_07332	1870	1751	goose_te_07332	NA	NA	NA	NA	NA	NA	goose_te
goose_te_1704	goose_te_07333	2591	2463	goose_te_216006	NA	NA	NA	NA	NA	NA	goose_te
goose_te_1706	goose_te_07339	84	212	goose_te_216006	NA	NA	NA	NA	NA	NA	goose_te
goose_te_1706	goose_te_07340	904	326	tet(39)	NA	NA	NA	NA	NA	NA	goose_te
goose_te_1706	goose_te_07341	1115	888	tet(39)	tet(39)	98.44	125.9	tetracycline antibiotic	antibiotic efflux	3000566	goose_te
goose_te_1706	goose_te_07342	1254	1054	tet(39)	NA	NA	NA	NA	NA	NA	goose_te
goose_te_1706	goose_te_07343	1449	1318	tet(39)	NA	NA	NA	NA	NA	NA	goose_te
goose_te_1706	goose_te_07344	1517	2221	tetR	NA	NA	NA	NA	NA	NA	goose_te
goose_te_1706	goose_te_07345	2591	2439	goose_te_01729	NA	NA	NA	NA	NA	NA	goose_te
goose_te_1711	goose_te_07359	252	67	goose_te_20481	NA	NA	NA	NA	NA	NA	goose_te
goose_te_1711	goose_te_07360	573	355	tet(39)	tet(39)	89.71	119	tetracycline antibiotic	antibiotic efflux	3000566	goose_te
goose_te_1711	goose_te_07361	1013	528	tet(39)	tet(39)	95.6	294.3	tetracycline antibiotic	antibiotic efflux	3000566	goose_te
goose_te_1711	goose_te_07362	1512	1006	tet(39)	NA	NA	NA	NA	NA	NA	goose_te
goose_te_1711	goose_te_07363	1600	2091	tetR	tetR	43.21	141	tetracycline antibiotic	antibiotic target alteration; antibiotic efflux	3003479	goose_te
goose_te_1711	goose_te_07364	2648	2520	goose_te_216006	NA	NA	NA	NA	NA	NA	goose_te
goose_te_1734	goose_te_07462	277	68	goose_te_177986	NA	NA	NA	NA	NA	NA	goose_te
goose_te_1734	goose_te_07463	2162	1563	tetR	NA	NA	NA	NA	NA	NA	goose_te
goose_te_1734	goose_te_07464	2183	2659	tet(39)	tet(39)	99.02	186.4	tetracycline antibiotic	antibiotic efflux	3000566	goose_te
goose_te_1734	goose_te_07465	2747	2839	tet(39)	NA	NA	NA	NA	NA	NA	goose_te
goose_te_1734	goose_te_07466	2836	3267	tet(39)	NA	NA	NA	NA	NA	NA	goose_te
goose_te_1736	goose_te_07469	850	131	tetR	NA	NA	NA	NA	NA	NA	goose_te
goose_te_1736	goose_te_07470	918	1367	tet(39)	tet(39)	82.89	225.7	tetracycline antibiotic	antibiotic efflux	3000566	goose_te
goose_te_1736	goose_te_07471	1370	1462	tet(39)	NA	NA	NA	NA	NA	NA	goose_te
goose_te_1736	goose_te_07472	1652	1876	tet(39)	NA	NA	NA	NA	NA	NA	goose_te
goose_te_1745	goose_te_07505	168	740	981223.AIED01000077_gene668	NA	NA	NA	NA	NA	NA	goose_te
goose_te_1745	goose_te_07506	1343	969	tet(39)	tet(39)	100	235.7	tetracycline antibiotic	antibiotic efflux	3000566	goose_te
goose_te_1745	goose_te_07507	2203	1310	tet(39)	tet(39)	98.91	514.6	tetracycline antibiotic	antibiotic efflux	3000566	goose_te
goose_te_1745	goose_te_07508	2224	2766	tetR	NA	NA	NA	NA	NA	NA	goose_te
goose_te_1745	goose_te_07509	2904	2776	goose_te_216006	NA	NA	NA	NA	NA	NA	goose_te
goose_te_1751	goose_te_07527	233	619	981223.AIED01000077_gene668	NA	NA	NA	NA	NA	NA	goose_te
goose_te_1751	goose_te_07528	1278	847	tet(39)	tet(39)	99.21	242.3	tetracycline antibiotic	antibiotic efflux	3000566	goose_te
goose_te_1751	goose_te_07529	2081	1281	tet(39)	NA	NA	NA	NA	NA	NA	goose_te
goose_te_1751	goose_te_07530	2102	2395	tetR	NA	NA	NA	NA	NA	NA	goose_te
goose_te_1751	goose_te_07531	2524	2742	tetR	NA	NA	NA	NA	NA	NA	goose_te
goose_te_1751	goose_te_07532	3190	3062	goose_te_216006	NA	NA	NA	NA	NA	NA	goose_te
[truncated: 188,852 more rows]
